# Supplementary material for: The modulatory properties of Astragalus membranaceus treatment on endometrial cancer: an integrated pharmacological method
Source: PeerJ. 2021 Aug 24;9:e11995. doi: 10.7717/peerj.11995 (PMC8395571; doi:10.7717/peerj.11995)
Supplement: Supplemental Information 4 [file peerj-09-11995-s004.xls]

gene	logFC	logCPM	PValue	FDR
CSRP1	-2.959487274	8.412037801	6.76E-222	2.21E-217
MYLK	-4.361535655	7.206641824	3.67E-210	6.01E-206
PPP1R12B	-4.254903919	6.26103233	5.04E-209	5.49E-205
GSTM5	-5.077094624	2.347595793	3.89E-207	3.18E-203
TNS1	-3.455627287	6.990515511	6.13E-194	4.01E-190
CBX7	-3.324131362	4.360211229	5.27E-193	2.87E-189
MBNL1-AS1	-3.722049899	2.159521592	2.05E-190	9.60E-187
SYNPO2	-4.592368649	5.860826384	3.66E-187	1.50E-183
GPRASP1	-3.775680705	2.89010347	5.02E-187	1.82E-183
RP11-679B19.1	-4.583553202	-0.028494624	3.15E-182	1.03E-178
LYVE1	-3.731034868	1.303313158	1.42E-178	4.21E-175
RERG	-4.828995992	3.679330512	2.38E-175	6.49E-172
LMOD1	-4.996562148	5.565929173	1.90E-172	4.77E-169
FBXL22	-3.682186376	1.85036395	1.58E-171	3.69E-168
KLHL4	-5.253356277	-0.157256778	6.26E-171	1.37E-167
SPARCL1	-4.147967837	7.745050094	2.84E-170	5.81E-167
FHL1	-4.459603102	5.503064782	1.10E-169	2.12E-166
CAV1	-3.470838413	5.765949049	9.47E-167	1.72E-163
DIXDC1	-2.902117359	3.944405223	2.67E-164	4.59E-161
PDE2A	-4.145387755	2.684698808	4.29E-163	7.02E-160
SORBS1	-3.795446609	4.905564417	2.05E-161	3.19E-158
DPT	-5.945125442	3.483620407	2.95E-161	4.38E-158
CAMK2A	-4.772318163	-0.216718615	3.67E-160	5.22E-157
ADRB3	-5.723359316	-1.421086591	1.42E-159	1.93E-156
SYNM	-3.757028719	3.284067475	3.20E-158	4.19E-155
RP11-613D13.8	-5.077623606	-1.367118954	7.46E-155	9.38E-152
RP11-736K20.4	-3.80158352	0.458568295	3.01E-152	3.65E-149
CFL2	-2.625590677	4.674846654	4.99E-152	5.83E-149
STAR	-5.579941508	1.455565152	2.13E-151	2.40E-148
NEXN	-4.089003915	3.13442131	3.80E-151	4.14E-148
MRGPRF	-4.193197754	4.300098017	2.97E-150	3.13E-147
MSRB3	-3.954444415	4.505692732	8.81E-149	9.01E-146
C7	-6.676947674	4.642904404	3.23E-148	3.20E-145
ABCC9	-3.93161446	2.705736173	6.70E-148	6.41E-145
KIAA1462	-3.284701079	4.461657862	6.86E-148	6.41E-145
LINC01197	-3.959852841	-0.127689495	3.45E-147	3.13E-144
MIR202HG	-8.186077587	-1.031369411	1.21E-146	1.07E-143
TACR2	-3.847969453	1.774656212	3.32E-146	2.86E-143
ASPA	-5.303250179	-0.319574257	3.86E-146	3.24E-143
WFIKKN2	-6.274225773	1.63158875	7.72E-145	6.31E-142
SYTL4	-3.033388434	3.826560975	1.04E-143	8.32E-141
SEL1L2	-5.072714671	-1.740796327	1.58E-142	1.23E-139
TNFAIP8L3	-4.750317807	2.979960569	2.62E-142	1.99E-139
HSPB7	-4.698349969	3.271174897	9.34E-142	6.95E-139
MRVI1	-3.635348447	4.7108603	1.04E-141	7.59E-139
PGM5P4	-5.540271561	-2.452474181	8.40E-141	5.97E-138
CALD1	-2.997002304	7.449254903	2.26E-140	1.57E-137
JPH4	-4.775410006	2.514419522	9.85E-140	6.71E-137
LINC01016	-6.17370492	-0.512275512	1.87E-139	1.25E-136
MAMDC2	-5.132236466	2.666086919	9.96E-139	6.43E-136
CXCL12	-4.165507528	5.514026765	1.00E-138	6.43E-136
DCN	-4.158073501	7.592533247	2.39E-138	1.50E-135
PLN	-5.385420039	3.198050085	3.10E-138	1.91E-135
TAGLN	-4.209124676	8.299322035	4.71E-138	2.85E-135
TCEAL1	-2.402010644	3.965820241	1.97E-136	1.17E-133
CNN1	-5.267309447	6.906809928	1.46E-135	8.55E-133
MEF2C-AS1	-4.238511595	-1.379858054	1.60E-135	9.15E-133
AOC3	-4.088940176	4.272411018	1.77E-135	1.00E-132
MYH11	-5.408071267	8.609601673	7.78E-135	4.31E-132
STAT5B	-1.864524525	5.907097537	9.30E-135	5.07E-132
LINC00702	-4.561572546	0.019075699	1.29E-134	6.90E-132
CNRIP1	-3.103278331	2.771124528	1.79E-134	9.42E-132
FHL5	-4.289331251	0.095674329	7.04E-133	3.66E-130
ACTA2	-4.188389036	8.459547783	8.52E-133	4.35E-130
PLSCR4	-3.488623037	3.015814743	1.14E-132	5.73E-130
PTRF	-2.975753532	7.451454755	2.46E-131	1.22E-128
NDN	-3.513773763	4.024220545	5.39E-131	2.63E-128
TACC1	-3.030935994	5.769272645	6.09E-130	2.93E-127
CACNB2	-3.215532559	0.990673979	2.03E-129	9.62E-127
PRKG1	-3.703132421	2.388513201	4.01E-129	1.88E-126
ANTXR2	-3.201098112	5.130910032	5.52E-129	2.54E-126
TPM1	-2.754146351	7.434585477	5.63E-129	2.56E-126
RP11-535A5.1	-5.442990899	-2.374989111	7.14E-129	3.20E-126
KLF2	-3.413477784	4.25277312	2.19E-128	9.68E-126
PTGER3	-5.508015018	3.702736674	3.52E-128	1.54E-125
MYCT1	-3.180905299	2.2773648	9.94E-128	4.28E-125
KANK2	-2.717339341	7.042583335	1.47E-127	6.26E-125
ZCCHC24	-3.097761887	4.423351295	2.05E-127	8.57E-125
MASP1	-4.890694858	3.702610206	1.63E-126	6.77E-124
KLF9	-2.700774607	4.710733371	1.68E-126	6.85E-124
TMEM200B	-4.095403152	2.716352142	4.85E-126	1.96E-123
DAW1	-5.800223031	-1.142923841	6.53E-126	2.61E-123
PEG3	-5.232738051	3.766153769	7.71E-126	3.04E-123
PGM5	-4.50907529	4.990913378	8.37E-125	3.26E-122
ACTA2-AS1	-4.180177163	1.29356879	1.05E-124	4.03E-122
C3orf70	-4.016565117	2.099680041	1.20E-124	4.56E-122
C11orf96	-3.785601888	4.944018071	3.18E-124	1.19E-121
CCL14	-5.698820567	0.305340204	3.40E-124	1.26E-121
GLRA4	-5.498997413	-2.666073105	5.80E-124	2.13E-121
BNC2	-4.249009814	3.894247683	7.89E-124	2.87E-121
CLEC3B	-4.162319539	2.168031857	9.30E-124	3.34E-121
MEF2C	-2.777049607	3.790248691	1.24E-122	4.42E-120
FBXO32	-3.366681565	5.593481646	2.63E-121	9.26E-119
CLMP	-3.743117467	3.696408303	1.31E-120	4.54E-118
RASL12	-3.310874653	3.694174867	1.95E-119	6.71E-117
SDPR	-4.094140773	3.829248509	3.65E-119	1.24E-116
ZFPM2	-4.187840104	2.061165006	4.59E-119	1.55E-116
JPH2	-4.472518242	3.153198383	1.10E-118	3.66E-116
TGFB1I1	-3.225300901	5.238633411	1.69E-118	5.59E-116
ECM2	-3.726478799	2.682745272	1.88E-118	6.15E-116
ABCA8	-4.202153576	2.640326153	7.28E-118	2.36E-115
TCEAL7	-3.923978198	1.828008604	1.20E-117	3.84E-115
CYBRD1	-2.979155738	5.847916883	5.12E-117	1.63E-114
ZNF300P1	-4.217348754	-0.083308194	6.85E-117	2.15E-114
TCEAL6	-5.619974275	-1.433824644	1.24E-116	3.86E-114
KCNMB1	-4.158996962	3.541607138	3.82E-116	1.18E-113
PTGFR	-5.442860007	1.340427007	2.21E-115	6.76E-113
AC013461.1	-2.448595279	6.149984086	3.01E-115	9.12E-113
TSHZ3	-3.376064705	3.363047494	3.23E-115	9.70E-113
TCF23	-5.741438899	3.102643565	3.36E-115	1.00E-112
RP11-394O4.5	-3.795266585	2.89961862	6.25E-115	1.84E-112
AKT3	-3.203722414	3.837874367	7.84E-115	2.29E-112
GPRASP2	-2.699320819	2.986897578	1.27E-114	3.68E-112
ARHGAP20	-3.987323738	0.70055471	2.08E-114	5.98E-112
PTGIS	-4.825068008	4.537213796	3.27E-114	9.30E-112
PDE1C	-4.223661928	0.917659399	4.51E-114	1.27E-111
SOCS2	-3.126539236	3.745274825	7.34E-114	2.05E-111
DACT3	-3.713318449	3.1019106	8.64E-114	2.39E-111
LDB2	-3.063070301	4.156719516	1.55E-113	4.26E-111
FLNC	-4.376607987	5.429081798	1.85E-112	5.03E-110
PDZRN4	-4.873995733	-0.519312013	5.84E-112	1.58E-109
EMCN	-3.531170994	3.183730884	7.49E-112	2.01E-109
ACTG2	-5.002532658	7.124927267	5.08E-111	1.35E-108
RGS2	-3.568530468	4.796122511	7.82E-111	2.06E-108
LIFR	-3.188827918	4.828092296	1.19E-110	3.13E-108
AOX1	-4.328523046	1.962084461	1.65E-110	4.28E-108
AP000892.6	-3.98362915	2.128623755	1.67E-110	4.31E-108
LPP	-2.373779415	6.880376638	2.63E-110	6.72E-108
EZH1	-1.655574713	4.999908621	4.30E-110	1.09E-107
OSR2	-3.63994553	4.897522946	8.06E-110	2.03E-107
RP11-887P2.5	-5.337932462	-0.002620516	3.27E-109	8.16E-107
TNXB	-4.513283821	4.483268847	3.61E-109	8.95E-107
CPED1	-3.64681729	3.233684683	5.27E-109	1.30E-106
TSPAN2	-4.049706926	2.919590747	1.06E-108	2.58E-106
PDLIM3	-4.451189726	4.422401227	1.68E-108	4.07E-106
PRELP	-4.193982632	5.233773662	7.00E-108	1.68E-105
CASQ2	-4.495104083	1.153121277	1.47E-107	3.52E-105
PGM5-AS1	-5.363735993	-0.883488669	5.44E-107	1.29E-104
PKD2	-2.250186152	5.082871005	9.90E-107	2.33E-104
JAZF1-AS1	-3.649675372	-2.030852121	1.52E-106	3.56E-104
SELE	-4.522130646	1.86039635	1.62E-106	3.75E-104
ADH1B	-6.354298967	3.408972459	1.67E-106	3.84E-104
RP11-867G23.10	-4.747783864	-0.320323762	2.17E-106	4.95E-104
CCDC80	-3.440063524	6.595672651	3.19E-106	7.24E-104
LONRF2	-3.313703586	4.694239337	6.19E-106	1.40E-103
PI16	-5.401309762	1.758013009	1.07E-105	2.39E-103
ITPR1	-3.024621627	4.261756299	1.94E-105	4.32E-103
SMTN	-2.482632118	6.406028199	3.15E-105	6.95E-103
MMP28	-3.657654372	1.298657536	4.02E-105	8.82E-103
TEF	-2.180784708	4.341537342	5.83E-105	1.27E-102
MYOCD	-5.129933849	2.298761088	8.70E-105	1.88E-102
RYR3	-3.530780635	1.614624912	1.18E-104	2.54E-102
ABCG2	-3.693162389	3.063166731	3.55E-104	7.60E-102
KIAA1644	-4.320299612	3.187736951	4.72E-104	1.00E-101
LGI4	-3.567693827	1.761591179	8.02E-104	1.69E-101
SLITRK3	-7.025796405	0.209828509	2.09E-102	4.38E-100
PLCL1	-3.451356388	1.303457865	6.14E-102	1.28E-99
BCHE	-5.397514886	1.970523724	6.94E-102	1.44E-99
PPM1K	-2.671050897	4.264884882	7.07E-102	1.45E-99
LINC01537	-4.154093624	-1.864873087	7.87E-102	1.61E-99
PDE8B	-2.799079243	3.101087118	1.09E-101	2.21E-99
JAZF1	-2.435419511	3.968329608	1.24E-101	2.50E-99
CXorf36	-2.936941671	3.948099904	1.39E-101	2.79E-99
ARHGAP6	-3.63796967	2.083882234	2.84E-101	5.66E-99
SCARA5	-5.244622511	0.495369516	6.86E-101	1.36E-98
MEDAG	-3.617106302	1.633447165	7.00E-101	1.38E-98
TNS2	-2.34406957	5.8962923	1.14E-100	2.23E-98
FERMT2	-2.245992909	5.409060585	2.24E-100	4.36E-98
PROK1	-5.699200755	0.794807793	2.86E-100	5.53E-98
JAM3	-2.902576847	4.193225033	4.42E-100	8.50E-98
CHRDL2	-5.472669413	3.455534509	4.80E-100	9.18E-98
CACNA1H	-3.644284407	4.417339278	1.62E-99	3.09E-97
EDNRA	-3.12362288	4.089654494	1.77E-99	3.34E-97
PSD	-3.170990107	4.248110926	2.15E-99	4.03E-97
MIR4697HG	-4.475828743	1.005064024	3.73E-99	6.97E-97
CSDC2	-3.952255794	3.092025373	4.11E-99	7.63E-97
HAND2	-4.063254689	3.221772401	1.14E-98	2.11E-96
OGN	-5.791846614	3.645457564	1.86E-98	3.42E-96
ITGA8	-3.244017333	2.336829369	3.73E-97	6.82E-95
RECK	-2.610523675	2.923845059	6.12E-97	1.11E-94
SLC24A3	-3.474741532	3.622408499	6.29E-97	1.14E-94
RP11-554A11.4	-3.781947276	0.036899358	1.05E-96	1.88E-94
SETP2	-4.494379916	-2.95807692	1.50E-96	2.68E-94
GATA6	-3.737055923	2.882826332	3.66E-96	6.50E-94
LEPR	-3.217934184	3.858235271	4.17E-96	7.38E-94
MYL9	-3.350860662	8.147712833	1.03E-95	1.81E-93
RP11-321P16.1	-4.778618251	-2.819808874	2.25E-95	3.94E-93
MAGI2-AS3	-3.351917076	2.623552691	8.06E-95	1.40E-92
CDC42EP3	-2.350564701	5.533078491	1.21E-94	2.09E-92
HSD17B13	-3.949814737	-1.086507599	1.22E-94	2.10E-92
ATP8B4	-3.011513734	1.379971078	4.69E-94	8.03E-92
KCNE4	-3.514216094	2.748483999	5.05E-94	8.60E-92
TCEAL4	-1.82836131	6.623371026	1.05E-93	1.77E-91
PABPC5	-3.632425601	-0.541394663	4.01E-93	6.75E-91
STARD9	-2.610828646	2.807537519	4.95E-93	8.30E-91
CRISPLD2	-2.773096567	4.848342382	8.56E-93	1.43E-90
DSTN	-1.667419785	8.195454103	1.27E-92	2.10E-90
APOLD1	-2.928961621	3.765802903	2.15E-92	3.55E-90
TAL1	-2.967291618	0.748513285	2.21E-92	3.63E-90
AC053503.12	-5.305979206	-1.69042016	2.60E-92	4.25E-90
CHRDL1	-5.123754047	3.858828057	2.97E-92	4.83E-90
PHYHIP	-3.446491209	2.041697122	4.43E-92	7.17E-90
RHOJ	-2.626558518	3.402374768	7.37E-92	1.19E-89
LIMS2	-2.917119468	5.430201238	8.01E-92	1.28E-89
COL4A6	-4.092729143	2.726819768	8.08E-92	1.29E-89
NLGN3	-2.899373601	1.721730186	1.67E-91	2.65E-89
MYOM1	-3.340128138	1.879532433	4.60E-91	7.26E-89
PID1	-3.705976722	1.850533025	6.91E-91	1.09E-88
AQP1	-2.906505402	6.070284914	7.37E-91	1.15E-88
SLC2A4	-3.60944646	1.47373031	7.71E-91	1.20E-88
PAEP	-6.356976318	4.715438333	1.28E-90	1.99E-88
HLF	-3.880201479	2.690730883	1.33E-90	2.05E-88
DUSP1	-3.132933094	7.194089033	1.78E-90	2.73E-88
GUCY1A2	-3.421133147	3.758614376	3.01E-90	4.59E-88
FGF2	-3.478262481	2.702903726	3.51E-90	5.33E-88
PRUNE2	-3.786021596	4.254061699	3.74E-90	5.66E-88
ZEB1	-3.005639856	4.360818575	4.32E-90	6.51E-88
SLMAP	-1.943837671	5.615706674	7.68E-90	1.15E-87
DES	-5.43794869	7.861340289	9.94E-90	1.48E-87
GPIHBP1	-4.21487387	0.518232748	2.51E-89	3.73E-87
F8	-2.363254249	2.97946169	2.72E-89	4.02E-87
ABCA9	-3.725364707	1.853743354	3.02E-89	4.45E-87
FYCO1	-1.828497206	5.479454549	5.47E-89	8.03E-87
MEIS3	-3.178822662	3.447968383	5.64E-89	8.23E-87
RSPO1	-4.838533978	2.600389312	8.06E-89	1.17E-86
LINC01391	-4.237775798	-0.548086462	1.40E-88	2.02E-86
HSD17B6	-3.506161325	1.097541873	1.47E-88	2.12E-86
FIGF	-3.954507807	-0.175138463	1.72E-88	2.46E-86
SVIL	-2.489869617	6.24381736	2.64E-88	3.77E-86
ARHGEF25	-2.779301469	3.880494815	3.42E-88	4.87E-86
CYR61	-2.91752325	7.362970888	4.58E-88	6.48E-86
GAS1RR	-3.986449349	-1.104500092	4.84E-88	6.82E-86
ITM2A	-3.590430481	3.543430881	7.73E-88	1.08E-85
INMT	-3.406427342	2.46924314	7.79E-88	1.09E-85
NKAPL	-3.282311151	-2.289364384	8.66E-88	1.21E-85
FAM110D	-2.827667943	1.229074246	1.14E-87	1.57E-85
TBC1D2B	-1.938721281	4.582559105	1.33E-87	1.84E-85
GAS1	-4.026496673	4.231730614	1.37E-87	1.88E-85
A2M-AS1	-2.327072689	0.393785851	3.25E-87	4.44E-85
LRRN4CL	-3.393824529	2.780824304	2.03E-86	2.77E-84
AF001548.6	-4.295769506	-2.181426565	2.22E-86	3.02E-84
ITGB1BP2	-2.821838428	0.479188066	2.67E-86	3.60E-84
CDH13	-3.328036441	3.771744852	2.78E-86	3.75E-84
TRPC4	-3.503118405	1.219293	5.41E-86	7.26E-84
TGFBR3	-3.21480686	4.763869722	6.23E-86	8.32E-84
HAND2-AS1	-4.253944378	2.594249436	6.97E-86	9.27E-84
RP11-875O11.1	-2.682557739	-0.511654683	1.48E-85	1.96E-83
AC005062.2	-4.135173196	-0.880693484	2.80E-85	3.69E-83
NPR2	-2.387776865	3.585915924	4.14E-85	5.44E-83
GIMAP8	-2.704350058	2.934374389	2.23E-84	2.92E-82
PPP1R3C	-3.272423517	1.952534723	2.97E-84	3.87E-82
DDR2	-3.033343767	4.495413552	5.20E-84	6.75E-82
TRDN	-5.520323831	-0.947955714	7.08E-84	9.15E-82
OLFML2A	-2.865547211	4.725381048	1.58E-83	2.04E-81
SGCA	-4.145678067	1.364173616	2.12E-83	2.72E-81
NR2F2	-2.268813524	6.344879771	7.22E-83	9.23E-81
MYZAP	-2.865150354	0.564577417	1.02E-82	1.30E-80
NPAS4	-4.480400651	-1.349513432	1.22E-82	1.55E-80
KLHDC1	-2.332155621	0.877830738	1.39E-82	1.75E-80
FRMD6-AS2	-6.394533802	-0.839376175	1.43E-82	1.80E-80
ENPEP	-2.98669835	2.956343568	1.92E-82	2.41E-80
FAXDC2	-2.682172047	4.082459122	2.00E-82	2.50E-80
ZBTB16	-4.548633999	0.274651575	2.39E-82	2.97E-80
RP3-333A15.2	-5.48470506	-1.849575298	4.28E-82	5.31E-80
C20orf166-AS1	-4.577952355	-0.901640253	5.43E-82	6.71E-80
CLIC2	-2.485679273	2.808790836	5.54E-82	6.81E-80
SAP30L	-1.270114098	4.887520868	7.88E-82	9.66E-80
FILIP1L	-3.151621984	5.198631337	1.10E-81	1.35E-79
SHE	-2.79533716	2.354846317	1.57E-81	1.91E-79
AHNAK	-2.282551785	8.897935216	1.87E-81	2.26E-79
WISP2	-4.393768614	2.498005978	2.80E-81	3.38E-79
FOXL2	-3.589997917	2.758794619	4.59E-81	5.52E-79
ST5	-2.096621244	6.143915357	5.90E-81	7.07E-79
C1QTNF7	-3.481269096	2.033161652	1.19E-80	1.42E-78
KDR	-2.504457456	4.487937567	1.78E-80	2.12E-78
CD300LG	-4.495289155	-1.586112252	2.10E-80	2.49E-78
LHFP	-2.504003578	4.546086238	2.12E-80	2.50E-78
FRMD6	-2.888338219	4.461779076	2.41E-80	2.84E-78
RP11-1069G10.1	-3.810516017	-0.883080691	4.34E-80	5.09E-78
RP11-389C8.2	-2.529685948	1.13445362	9.68E-80	1.13E-77
GPR182	-3.266940463	-1.943228655	1.43E-79	1.67E-77
CTC-296K1.3	-4.374193971	-1.631632743	4.34E-79	5.04E-77
RP6-24A23.3	-4.432736322	-2.167078262	4.50E-79	5.20E-77
ZCCHC12	-4.620342533	4.097643841	6.09E-79	7.01E-77
SLC22A3	-4.605321847	1.822075584	9.09E-79	1.04E-76
TPM2	-2.941202837	7.994238575	1.10E-78	1.26E-76
SSPN	-2.804529661	3.787714721	1.91E-78	2.18E-76
ANGPTL5	-4.761125757	-2.09138294	2.36E-78	2.68E-76
GNA14	-2.836055001	2.229355011	2.68E-78	3.03E-76
PLAC9	-3.422300917	1.413289492	3.07E-78	3.46E-76
MGARP	-3.297992239	-0.396545594	3.33E-78	3.74E-76
FGF7	-4.313775729	2.444833342	3.62E-78	4.06E-76
PLA2G5	-4.070581067	-0.729087832	3.78E-78	4.22E-76
VGLL3	-3.677127456	2.359271259	6.03E-78	6.71E-76
DGKB	-4.493647092	-0.357682747	1.23E-77	1.36E-75
SCN7A	-4.888885545	1.529573135	3.99E-77	4.40E-75
VSTM4	-3.030656096	3.382603925	4.34E-77	4.78E-75
CADM3-AS1	-4.184425787	-0.92633256	5.82E-77	6.39E-75
GIMAP6	-2.637468916	3.470960639	7.11E-77	7.78E-75
HSPA12B	-2.569401043	2.780825944	1.08E-76	1.18E-74
MAF	-2.668969272	4.476279524	1.59E-76	1.73E-74
KCNJ8	-2.570819149	2.392147583	1.67E-76	1.81E-74
CTNNA3	-3.913332592	-0.979622225	2.07E-76	2.24E-74
C1QTNF2	-2.891490349	0.249789636	2.13E-76	2.30E-74
KCNMA1	-3.32590476	5.17109423	4.08E-76	4.38E-74
MPRIP	-1.428553013	7.046830649	6.42E-76	6.86E-74
LAMA4	-2.550628646	5.626852225	9.57E-76	1.02E-73
ASPN	-3.870228032	3.895738651	1.10E-75	1.17E-73
OLFML1	-2.864653335	2.989394302	1.54E-75	1.63E-73
EHBP1	-1.568013236	4.958112385	2.99E-75	3.15E-73
ABCA6	-3.139105724	0.885326717	5.85E-75	6.15E-73
BCL6B	-2.24831682	2.895421328	6.08E-75	6.37E-73
RP11-475B2.1	-4.321499969	-2.430987649	7.98E-75	8.34E-73
EHD2	-2.51977095	5.926897869	1.33E-74	1.39E-72
MMRN2	-2.347059578	4.569710119	1.35E-74	1.40E-72
MUM1L1	-4.162575997	2.349857006	1.40E-74	1.45E-72
FLNA	-2.582367184	10.23246043	2.84E-74	2.93E-72
C16orf45	-2.730977774	3.688659628	2.94E-74	3.03E-72
SYT15	-3.242574614	-2.154198724	8.32E-74	8.53E-72
ZNF25	-1.756483825	3.237030099	8.39E-74	8.57E-72
RP11-855A2.5	-3.921534148	-3.096415142	8.73E-74	8.89E-72
NRK	-4.406569749	0.195739454	8.89E-74	9.03E-72
ASB2	-2.871713801	3.015655186	1.03E-73	1.04E-71
POPDC2	-2.190090895	1.362163586	2.52E-73	2.55E-71
GARNL3	-2.275956033	2.460995883	5.85E-73	5.89E-71
LTBP4	-3.033223505	7.393483556	2.26E-72	2.27E-70
SERINC1	-1.676040784	6.838469798	2.61E-72	2.61E-70
CAB39L	-1.917232098	3.410734429	2.71E-72	2.70E-70
RAB23	-2.542425941	3.397572181	3.21E-72	3.19E-70
RERGL	-4.454726846	0.239895474	3.80E-72	3.77E-70
CLEC1A	-2.347463164	1.340808447	9.84E-72	9.72E-70
EPM2A	-1.665363363	2.315276524	1.02E-71	1.00E-69
AGAP11	-3.992131601	-3.297787881	1.91E-71	1.87E-69
ZBTB4	-1.488319659	6.395335728	2.40E-71	2.35E-69
CASP12	-3.448494285	-1.648249421	2.59E-71	2.53E-69
LINC00629	-3.840687725	-2.75831095	2.66E-71	2.59E-69
CCL23	-3.919862683	-1.163133054	2.80E-71	2.72E-69
TMOD2	-2.598323781	2.349203774	3.31E-71	3.20E-69
PODN	-3.564636351	4.429461651	3.44E-71	3.31E-69
KATNAL1	-2.00155162	3.104763308	4.37E-71	4.20E-69
SNCA	-3.135332958	2.11159613	4.75E-71	4.55E-69
CRHBP	-3.821852287	-0.986565774	5.21E-71	4.98E-69
SMOC2	-3.01611134	5.950001773	6.41E-71	6.11E-69
RAB9B	-2.931998256	0.941921374	8.33E-71	7.92E-69
PRDM8	-3.309269573	1.006317939	9.41E-71	8.92E-69
FOXL2NB	-3.43696724	1.899869078	9.70E-71	9.17E-69
CALHM2	-2.359609964	4.123707052	1.13E-70	1.07E-68
FAM65B	-2.821826202	2.986030109	1.56E-70	1.46E-68
FRMD7	-4.925604942	-1.955210276	1.76E-70	1.65E-68
CLIP3	-2.808751886	4.908056604	3.81E-70	3.56E-68
RUNX1T1	-3.169690402	2.366960269	4.01E-70	3.74E-68
ALDH1A2	-3.585686352	4.682492218	6.97E-70	6.48E-68
CREBRF	-1.830582363	4.126719867	7.92E-70	7.33E-68
TSPAN18	-2.943598722	3.906240692	8.04E-70	7.43E-68
KCNB1	-4.314870175	1.604515741	9.65E-70	8.89E-68
TMEM196	-5.42836087	-1.624483824	1.93E-69	1.77E-67
LAYN	-2.376606951	2.757017059	2.82E-69	2.59E-67
STON1	-2.895470548	3.427021064	3.23E-69	2.95E-67
RP11-255G12.3	-5.288989672	-3.11715726	3.33E-69	3.04E-67
OSBPL1A	-1.892055308	4.722938165	7.23E-69	6.57E-67
ADAMTS9-AS2	-3.317298489	0.03234963	7.74E-69	7.01E-67
PRICKLE2-AS1	-4.743888322	-2.60369721	8.06E-69	7.28E-67
INHA	-3.46639314	1.391113974	2.11E-68	1.90E-66
ADAMTS5	-3.014348759	3.777603939	2.75E-68	2.47E-66
ADGRL4	-2.347206278	3.707674585	4.19E-68	3.75E-66
ROBO4	-2.190520634	4.0729528	4.51E-68	4.03E-66
RASSF8	-2.711704171	3.776528536	4.93E-68	4.39E-66
SELP	-3.217152575	2.374762348	1.01E-67	9.01E-66
NECAB1	-3.656179459	1.106236983	1.04E-67	9.23E-66
CACNA1C	-2.971266132	3.663230687	1.05E-67	9.27E-66
MAOB	-3.194081517	5.222825105	1.24E-67	1.09E-65
CTD-2330J20.2	-4.330416645	-2.940314121	1.26E-67	1.11E-65
GJC1	-2.866507917	3.794181975	1.29E-67	1.13E-65
ADGRA2	-2.768756386	4.934248656	1.41E-67	1.23E-65
SYNE3	-2.494481311	2.306132837	2.01E-67	1.75E-65
TIMP2	-2.39296911	7.84261432	2.06E-67	1.79E-65
SYNC	-2.970299118	0.297345326	2.16E-67	1.87E-65
PCDHGA2	-2.889362223	0.052728592	2.26E-67	1.96E-65
MRGPRF-AS1	-3.888263899	-2.069724385	2.99E-67	2.58E-65
SOCS2-AS1	-2.959070105	1.028590075	3.22E-67	2.77E-65
OMD	-4.669629635	0.458474554	3.65E-67	3.13E-65
PGM5P4-AS1	-4.516233294	-3.181572042	4.33E-67	3.70E-65
POLR2M	-1.617025131	4.370609484	5.04E-67	4.30E-65
ANO6	-1.78666051	5.587187327	5.84E-67	4.97E-65
S1PR1	-2.406859676	3.748091448	6.04E-67	5.13E-65
MYOZ2	-3.982404066	-2.30334536	6.72E-67	5.70E-65
GLT8D2	-2.548130014	2.768439042	9.14E-67	7.73E-65
NXPH3	-3.463184166	2.460427175	9.88E-67	8.33E-65
EMILIN1	-2.819371817	6.163641958	2.51E-66	2.11E-64
CA3	-3.299629613	0.937554923	2.71E-66	2.27E-64
CEBPB-AS1	-2.224365589	0.07862108	2.94E-66	2.46E-64
PEAR1	-2.512053263	2.477988072	2.95E-66	2.46E-64
CD34	-2.150222031	5.670833464	3.72E-66	3.09E-64
GHR	-3.072659658	0.932210891	3.99E-66	3.31E-64
DIO3OS	-3.690761464	1.662965534	1.02E-65	8.44E-64
MIR503HG	-3.696353989	1.58784534	1.04E-65	8.61E-64
ZEB2	-2.458296571	3.994097991	1.07E-65	8.79E-64
RBFOX2	-1.476496246	6.305200103	2.37E-65	1.95E-63
RP3-425C14.4	-1.96036884	2.619811888	2.54E-65	2.08E-63
TMEM245	-1.512082688	5.815691638	2.92E-65	2.39E-63
GSN	-2.144798326	9.02700423	2.96E-65	2.42E-63
GEM	-2.890668668	4.236091403	2.99E-65	2.43E-63
LINC01489	-4.153918221	-2.514594975	3.88E-65	3.15E-63
KANK3	-2.484308071	2.115105333	4.92E-65	3.98E-63
HSPB6	-3.456091104	4.830116043	9.55E-65	7.71E-63
VWC2	-4.616063282	0.219564924	9.88E-65	7.96E-63
JAM2	-3.033235296	3.873548078	1.24E-64	1.00E-62
AMHR2	-4.137190032	-1.033428092	2.03E-64	1.63E-62
C14orf28	-1.791139426	1.973661733	2.36E-64	1.88E-62
CLIC4	-2.018442247	6.889503755	3.23E-64	2.58E-62
TMEM43	-1.353613697	6.317741548	3.69E-64	2.94E-62
STAB2	-3.117452881	-0.82541102	4.67E-64	3.71E-62
FOXN3	-1.665963733	5.148574508	5.23E-64	4.14E-62
RFTN2	-2.381533931	1.269979782	5.39E-64	4.25E-62
PDE7B	-2.582096771	2.448670467	6.23E-64	4.91E-62
ZBTB38	-1.847547368	5.599506839	6.31E-64	4.96E-62
WDFY3-AS2	-1.869251805	1.003285128	6.53E-64	5.12E-62
KCNAB1	-2.38729796	1.23576885	6.88E-64	5.39E-62
SAMD4A	-2.508336468	3.846923688	7.72E-64	6.02E-62
NAV2-AS2	-3.989203945	-2.55432709	9.10E-64	7.08E-62
IGIP	-1.829768397	3.095335187	1.15E-63	8.90E-62
CTB-36H16.2	-2.32974923	0.790903106	1.15E-63	8.90E-62
CTD-2536I1.2	-3.865318516	-2.470092503	1.24E-63	9.58E-62
RP11-522B15.3	-2.98820521	0.543476246	1.25E-63	9.64E-62
CCDC69	-2.381142169	4.584010795	1.50E-63	1.16E-61
CTC-296K1.4	-4.487894481	-2.116495584	1.56E-63	1.20E-61
ASF1B	3.691598839	5.63206015	2.19E-63	1.68E-61
PDK4	-2.99366833	4.835998464	2.45E-63	1.87E-61
LIX1L	-1.945315284	4.767245003	5.14E-63	3.92E-61
REM1	-2.842968339	1.20349655	6.85E-63	5.21E-61
PTPRN2	-2.826880662	2.502289237	7.57E-63	5.75E-61
ABI3BP	-3.280208054	3.870273996	9.98E-63	7.56E-61
TBC1D7	2.113389166	4.847624187	1.05E-62	7.95E-61
ABCD2	-3.282311297	-0.115829456	1.48E-62	1.12E-60
ANKRD29	-2.895119784	2.276275142	1.67E-62	1.26E-60
SETD7	-2.269806993	5.192018697	1.78E-62	1.33E-60
PKMP3	-2.326974607	-0.52585153	2.07E-62	1.55E-60
TCEAL3	-1.75784652	4.703982499	2.73E-62	2.04E-60
SYNE1	-2.77614712	5.10592566	3.13E-62	2.33E-60
FBXL3	-1.607053291	4.897121545	3.19E-62	2.37E-60
PON3	-4.017923421	-1.684127087	3.49E-62	2.59E-60
AC079305.11	-3.102093636	-2.317928338	4.10E-62	3.03E-60
SLC8A2	-3.622717286	0.961195452	4.36E-62	3.22E-60
MITF	-2.335963462	4.664840738	4.59E-62	3.38E-60
HIC1	-2.582946911	3.778067419	5.00E-62	3.67E-60
FKBP7	-2.011160152	3.507410734	6.99E-62	5.13E-60
TRPC1	-2.882306527	2.049072576	8.89E-62	6.51E-60
FRY	-2.178673191	3.748321921	9.25E-62	6.75E-60
TPSG1	-3.480802129	-2.194993334	1.11E-61	8.09E-60
RP11-627G18.1	-3.634594229	-2.970771365	1.22E-61	8.86E-60
FAM175A	-1.789433115	2.549840791	1.32E-61	9.55E-60
CBLN4	-3.738139896	-0.697612194	2.01E-61	1.45E-59
ART4	-3.58460962	-1.932436131	4.75E-61	3.43E-59
FOXO4	-1.549260316	4.325766831	4.96E-61	3.57E-59
RP11-366M4.11	-3.461361426	-2.25340509	5.43E-61	3.90E-59
SMIM10	-2.504155016	1.975355753	5.81E-61	4.16E-59
STARD8	-2.195410999	2.547978876	6.23E-61	4.46E-59
CPQ	-1.885626696	4.682767638	6.29E-61	4.49E-59
AC114730.2	-3.207214066	-3.011046642	6.63E-61	4.72E-59
SRPX	-3.261854669	2.66652647	7.76E-61	5.52E-59
CCNB2	3.538838097	5.255757944	8.02E-61	5.69E-59
RAMP1	-3.069917738	5.505555079	8.79E-61	6.22E-59
TEK	-2.564838178	3.265091892	1.08E-60	7.63E-59
TM4SF18	-2.364697305	2.441160697	1.09E-60	7.70E-59
LINC00891	-3.74823359	-2.954602398	1.97E-60	1.39E-58
PMP22	-2.576748469	5.133222264	2.02E-60	1.42E-58
CTD-2270F17.1	-4.30678471	-2.974111204	2.24E-60	1.57E-58
RUSC2	-1.686868337	4.696943752	2.57E-60	1.80E-58
WIPF3	-2.562937731	3.228115878	4.96E-60	3.46E-58
FTOP1	-2.561818587	-1.454089073	5.66E-60	3.94E-58
TBL1X	-1.841456075	5.679769431	5.89E-60	4.09E-58
MAP3K3	-1.437954833	4.70552033	6.39E-60	4.43E-58
NCAPH	3.696306465	4.396890346	6.86E-60	4.74E-58
FOXP2	-3.97778883	1.335353785	8.29E-60	5.72E-58
TCTEX1D1	-3.244351082	-0.682962103	1.41E-59	9.69E-58
NAP1L3	-2.973436561	1.719643435	1.71E-59	1.17E-57
ACKR1	-3.480002604	4.532519625	1.71E-59	1.18E-57
PER1	-2.033862068	5.094558137	1.94E-59	1.33E-57
GYPC	-2.532901179	3.91588094	2.13E-59	1.46E-57
MECP2	-1.039419895	5.798021495	2.83E-59	1.93E-57
CYYR1	-2.471662317	3.664267165	4.01E-59	2.73E-57
CITED2	-2.413444589	5.675787388	7.10E-59	4.82E-57
DMD	-2.810714373	4.08603832	7.79E-59	5.28E-57
POC1A	3.239322281	4.509354318	1.45E-58	9.77E-57
COX7A1	-2.498008151	2.583730655	1.53E-58	1.03E-56
CDC20	4.24170962	6.505626309	1.80E-58	1.21E-56
ARHGAP31	-2.021941837	3.747568638	1.83E-58	1.23E-56
ABLIM3	-2.825509665	2.104275226	2.39E-58	1.60E-56
PARVA	-1.373906125	6.538116482	2.49E-58	1.67E-56
RP11-553L6.5	-2.126073494	3.989862999	3.54E-58	2.36E-56
CD302	-2.402268488	1.288222906	3.57E-58	2.38E-56
ADGRD1	-3.645176922	2.335049699	3.81E-58	2.53E-56
CALCOCO1	-1.460374509	5.840635571	3.97E-58	2.63E-56
MXRA7	-1.878747548	6.019639433	4.37E-58	2.89E-56
FAM131B	-2.754147529	1.33423076	5.02E-58	3.32E-56
CLEC14A	-2.148602858	4.238666047	6.03E-58	3.98E-56
F10	-3.187529334	2.327848815	9.07E-58	5.97E-56
SH3BP5	-2.488655178	2.994641164	1.04E-57	6.85E-56
PBX1	-2.011964807	6.998704122	1.11E-57	7.30E-56
RP11-236L14.2	-3.531705998	-1.102444457	1.36E-57	8.91E-56
SH3BGRL	-1.660142173	6.530874115	1.37E-57	8.96E-56
PROS1	-2.464327079	3.628325689	1.38E-57	9.02E-56
MYADM	-1.877967852	7.102302695	1.42E-57	9.21E-56
SPAG5	3.171517107	5.493677302	1.42E-57	9.23E-56
FLT4	-2.132670838	3.684047165	1.44E-57	9.36E-56
TXNIP	-2.17066836	8.631242468	1.92E-57	1.24E-55
FAM69A	-2.290010834	2.570332962	2.40E-57	1.55E-55
ZWINT	3.24742887	5.796949857	3.75E-57	2.41E-55
PLIN4	-3.199171755	3.605374723	4.95E-57	3.18E-55
SERTM1	-3.55704653	2.72172668	5.60E-57	3.59E-55
C6orf3	-2.272555542	0.50667171	7.06E-57	4.52E-55
CBLN1	-3.764423636	0.913554216	7.37E-57	4.71E-55
CDON	-2.504115949	3.566623389	7.60E-57	4.84E-55
AVPR1A	-3.331977518	2.918951157	8.21E-57	5.22E-55
HCFC2	-1.537414746	3.017019206	9.86E-57	6.26E-55
CMA1	-4.258818539	-2.494805686	1.12E-56	7.10E-55
CYP2U1	-1.860883285	3.071770219	1.24E-56	7.87E-55
SIGLEC11	-3.918491113	0.647118526	1.32E-56	8.31E-55
CDCA8	3.562376064	4.968061988	1.35E-56	8.48E-55
PLPP7	-2.65125765	0.936246094	1.69E-56	1.06E-54
CCNB1	3.077410548	6.384814281	1.78E-56	1.12E-54
TUB	-3.00645002	3.25779376	1.79E-56	1.12E-54
TMEM255A	-3.168575206	0.059274825	2.06E-56	1.29E-54
CTC-510F12.2	-2.047547109	-1.062531905	2.06E-56	1.29E-54
LINC00924	-3.412202416	-0.917940593	2.27E-56	1.42E-54
DNM1P46	-3.193872312	-2.538189336	2.37E-56	1.47E-54
SKA3	3.28861199	3.838041419	2.91E-56	1.81E-54
RASA4	-2.427786483	-0.961222684	3.40E-56	2.11E-54
BUB1	3.737041457	5.072693717	3.81E-56	2.36E-54
CYP1B1	-3.126799884	4.476299591	4.02E-56	2.48E-54
MYBL2	4.81009955	6.712938425	5.04E-56	3.11E-54
AC003090.1	-3.431329356	-1.064165981	5.30E-56	3.26E-54
RP11-44F14.6	-2.027203647	-0.008540625	5.61E-56	3.44E-54
RP1-18D14.7	-3.488897146	-2.803813467	5.94E-56	3.64E-54
DPP6	-3.889218213	3.729888056	6.06E-56	3.70E-54
EID1	-1.350411378	6.958322902	6.31E-56	3.85E-54
PRICKLE2	-2.189960643	4.309506342	7.05E-56	4.30E-54
ECE2	3.020909049	4.505572396	1.05E-55	6.40E-54
GRID1	-2.539497128	1.045396757	1.86E-55	1.13E-53
PLK1	3.7086478	5.549176451	1.92E-55	1.16E-53
GIMAP1	-2.365342078	2.453570407	1.98E-55	1.20E-53
CTD-2536I1.3	-3.529088346	-3.421663457	2.25E-55	1.36E-53
ILK	-2.142425622	2.936256797	2.37E-55	1.43E-53
AFAP1L1	-1.947086851	2.855625081	2.51E-55	1.51E-53
DNAJB4	-2.041622667	3.679749449	2.55E-55	1.53E-53
AC092162.1	-3.940288808	-1.480573058	2.56E-55	1.54E-53
CDC45	3.722529462	4.182620527	2.91E-55	1.74E-53
C16orf59	3.166347769	4.008955967	3.06E-55	1.83E-53
ARHGEF15	-2.209850559	3.412110337	3.71E-55	2.21E-53
MIR568	-2.663312894	-1.025201654	3.88E-55	2.30E-53
PRAME	4.29659413	7.971654803	4.90E-55	2.91E-53
RP11-615I2.2	-2.433997371	0.871283224	5.19E-55	3.08E-53
MELK	3.846729993	4.523678572	5.43E-55	3.21E-53
C21orf62	-3.783990336	-1.293717686	5.71E-55	3.37E-53
TGFBR2	-1.980768311	5.955292427	5.89E-55	3.47E-53
FGF10	-4.43916253	-0.98494576	6.82E-55	4.01E-53
TK1	3.495990239	6.571794589	7.44E-55	4.37E-53
RP11-412D9.4	-2.137408103	-0.174066778	1.02E-54	5.96E-53
RASSF2	-2.204504994	4.498023799	1.03E-54	6.02E-53
ST6GALNAC6	-1.645851897	5.481161514	1.04E-54	6.10E-53
HN1	2.810323277	7.272183757	1.13E-54	6.59E-53
RAP2C-AS1	-1.867448245	0.404152306	1.26E-54	7.34E-53
PPM1F	-1.438147736	4.812058624	1.30E-54	7.55E-53
GATA6-AS1	-3.60365019	-1.037814436	1.30E-54	7.55E-53
PKMYT1	3.967796242	4.763136473	1.49E-54	8.60E-53
GRK5	-2.132887123	3.110022061	1.57E-54	9.09E-53
LEFTY2	-4.379575414	4.682153074	1.62E-54	9.32E-53
CDC6	3.288960157	4.76825825	1.97E-54	1.13E-52
MMRN1	-3.052149123	3.466248837	2.68E-54	1.54E-52
NR3C1	-2.43036138	4.03867465	3.07E-54	1.76E-52
PALLD	-2.235388169	7.675204885	3.32E-54	1.90E-52
ORC6	2.958762372	4.007932785	3.80E-54	2.17E-52
SKA1	3.47273669	3.50496221	3.99E-54	2.28E-52
RP11-481H12.1	-3.014542139	-1.191728735	4.15E-54	2.36E-52
VIP	-3.177364833	-2.374237695	4.72E-54	2.68E-52
CCBE1	-3.908410079	1.9162956	5.02E-54	2.85E-52
NR2F2-AS1	-2.838535713	0.060692738	5.14E-54	2.91E-52
SLC9A9	-2.232309	1.839218332	5.68E-54	3.21E-52
RNFT2	2.955273093	3.820258248	5.85E-54	3.30E-52
FXYD1	-3.654657345	0.627011108	7.82E-54	4.41E-52
NEFM	-3.971966101	-0.383639167	8.66E-54	4.87E-52
DPP3	1.969654259	6.233941926	8.88E-54	4.99E-52
FAM180A	-3.284770064	-0.203412677	1.03E-53	5.79E-52
C9orf3	-1.737276758	4.915740062	1.12E-53	6.29E-52
FZD4	-1.948973647	4.403577858	1.21E-53	6.78E-52
INPP5A	-1.434849371	4.563625262	1.26E-53	7.05E-52
GNG7	-2.814260146	2.579791247	1.29E-53	7.20E-52
ACACB	-2.047758635	3.898871828	1.48E-53	8.23E-52
ABC7-42404400C24.1	-3.231710464	-2.756884969	1.55E-53	8.61E-52
AC011239.2	-3.12415771	-1.371336004	1.59E-53	8.80E-52
STIL	2.694605837	4.177696266	1.84E-53	1.02E-51
SSTR3	-3.706990872	-0.444757124	1.87E-53	1.03E-51
CPEB1	-3.483842332	0.304517332	4.45E-53	2.46E-51
NEK2	3.733996063	4.568185031	4.60E-53	2.53E-51
ADCY8	-5.755621185	-0.15658033	4.99E-53	2.75E-51
CDC25C	3.661580304	3.175100713	6.01E-53	3.30E-51
SYDE1	-2.105498753	3.932823781	6.04E-53	3.31E-51
KCTD12	-2.625315843	6.239970334	6.28E-53	3.44E-51
RNU6-529P	-2.582567655	-2.985382045	6.40E-53	3.50E-51
KLHL38	-3.76737309	-1.698031321	6.55E-53	3.57E-51
MDFIC	-2.2209838	3.94244061	7.73E-53	4.21E-51
ENPP6	-3.404325009	-1.195903794	9.91E-53	5.38E-51
DENND2A	-2.270607348	3.920823403	1.00E-52	5.42E-51
N4BP2L1	-1.989496838	2.914626686	1.24E-52	6.73E-51
ZNF540	-2.109295207	0.538326382	1.36E-52	7.34E-51
HID1-AS1	-2.821938038	-2.728401619	1.42E-52	7.68E-51
RAPGEF4	-2.039285838	2.100686051	1.83E-52	9.86E-51
ESPL1	3.772130766	4.828124434	1.86E-52	1.00E-50
RCC2	1.63236328	8.303938083	1.99E-52	1.07E-50
LMCD1	-1.959875261	4.609561648	2.09E-52	1.12E-50
LRCH1	-1.550905766	4.243553777	2.52E-52	1.35E-50
CARMN	-3.227522989	1.254139977	2.90E-52	1.55E-50
KCTD8	-3.697123917	-1.570684093	3.29E-52	1.75E-50
TIPARP	-1.724617668	4.25724027	4.06E-52	2.16E-50
MS4A2	-3.5270157	-0.654162444	4.11E-52	2.18E-50
EGR1	-2.638268775	7.971377978	5.09E-52	2.70E-50
GNG11	-2.348519225	4.90186184	8.00E-52	4.24E-50
FAM26E	-2.30563624	1.183912469	9.37E-52	4.96E-50
EFEMP1	-3.055014928	4.846430224	9.47E-52	5.00E-50
KIFC1	3.583547126	5.8884455	9.86E-52	5.20E-50
ZCCHC5	-3.985868786	-2.749849534	1.01E-51	5.34E-50
MIR497HG	-2.725450778	0.340701767	1.06E-51	5.57E-50
FBXL7	-2.591461894	4.044240015	1.20E-51	6.30E-50
ADAMTS9-AS1	-3.61278639	0.79977106	1.20E-51	6.31E-50
NR4A1	-2.789221028	6.420274211	1.31E-51	6.86E-50
TROAP	3.795958331	5.131360481	1.37E-51	7.18E-50
PJA2	-1.485858105	6.21784137	1.57E-51	8.17E-50
FAM65C	-2.493393267	2.527179626	1.99E-51	1.04E-49
PPP1R12A	-1.453627989	5.573666167	2.42E-51	1.26E-49
RAP2C	-1.600073665	4.687910396	2.59E-51	1.35E-49
ITGA11	-2.959492407	4.477740871	2.62E-51	1.36E-49
MTFR2	3.510834981	2.603215469	3.22E-51	1.67E-49
STARD13	-1.747418955	3.976544456	3.70E-51	1.91E-49
SH3PXD2A	-1.617561741	6.067904181	4.75E-51	2.45E-49
PRLHR	-5.075828533	-0.350348593	4.87E-51	2.51E-49
FXYD6	-2.912239067	4.944940475	5.26E-51	2.70E-49
IQGAP3	3.666821022	5.258085291	5.71E-51	2.93E-49
PPP1R12C	-1.26756833	6.253333478	5.87E-51	3.01E-49
FAM122A	-1.146388405	4.165872059	6.27E-51	3.21E-49
HJURP	3.585249685	4.639910579	6.47E-51	3.31E-49
RP11-96C23.13	-3.023789684	-3.041035781	6.99E-51	3.57E-49
C8orf88	-3.414996781	-0.366415312	7.01E-51	3.57E-49
CTD-2054N24.2	-2.998456877	-1.83505373	7.15E-51	3.63E-49
APBB1	-2.252344328	4.575073092	7.16E-51	3.63E-49
CAV2	-2.173456093	4.171813668	7.24E-51	3.67E-49
POU6F1	-1.653794522	3.170372172	8.30E-51	4.20E-49
GIMAP7	-2.489076693	2.762911432	9.59E-51	4.85E-49
IFFO1	-2.025347054	2.907524143	1.24E-50	6.24E-49
SGOL1	3.709504377	2.936074964	1.97E-50	9.93E-49
EDNRB	-2.695195277	2.526912858	2.22E-50	1.12E-48
RP11-690D19.3	-1.81065055	1.536873224	2.60E-50	1.30E-48
RP11-44N12.5	-3.178578948	-1.0037887	2.96E-50	1.48E-48
NAALAD2	-2.760350769	1.016044594	3.17E-50	1.59E-48
MBNL1	-1.303210582	6.440497964	3.22E-50	1.61E-48
UBE2T	2.925365022	4.685135434	3.81E-50	1.90E-48
TPX2	3.785773723	6.438762204	4.22E-50	2.11E-48
SOX15	-2.585893729	1.046653312	4.33E-50	2.15E-48
SNAI2	-2.453758126	3.122729759	4.44E-50	2.20E-48
FAM110A	2.390609011	4.893580416	5.09E-50	2.52E-48
CTSK	-2.436639093	5.563422678	5.16E-50	2.56E-48
GMIP	1.844678446	5.031794854	5.38E-50	2.66E-48
FLI1	-2.05558504	3.424654109	6.66E-50	3.29E-48
MAGI2	-2.083138601	2.188386043	6.69E-50	3.30E-48
TACC3	3.10075086	6.683837638	7.31E-50	3.60E-48
KIF18B	3.703206999	4.416394056	8.37E-50	4.11E-48
AC079630.4	-3.164161417	-1.72653332	8.42E-50	4.14E-48
RAB8B	-1.755514318	3.835492904	1.11E-49	5.46E-48
CTB-133G6.1	-2.660707147	-1.784288214	1.17E-49	5.75E-48
ASIP	-2.741760731	-1.410779591	1.34E-49	6.54E-48
KIF2C	3.564802879	5.310531061	1.38E-49	6.73E-48
LYPLAL1-AS1	-3.504993651	-3.2442173	1.61E-49	7.83E-48
GTSE1	3.419051294	4.360345317	1.63E-49	7.92E-48
THSD1	-2.013900501	1.926825801	1.70E-49	8.26E-48
CEP55	3.581528161	4.940814749	1.94E-49	9.39E-48
AURKB	3.785075973	5.099181613	2.39E-49	1.16E-47
HBEGF	-1.922598686	3.161745288	2.52E-49	1.22E-47
TLN1	-1.333693639	8.458325433	2.77E-49	1.34E-47
AC004543.2	-3.427549545	-3.27466644	2.78E-49	1.34E-47
NEGR1	-3.282260379	1.630813377	2.78E-49	1.34E-47
LINC00989	-3.504457897	-3.047722853	2.95E-49	1.42E-47
GLIPR1	-2.051123168	3.539724159	3.77E-49	1.81E-47
LRRC70	-2.548730375	-1.44676401	3.89E-49	1.86E-47
PTPRB	-2.109104815	4.199460557	4.14E-49	1.98E-47
SLC45A1	-2.203985005	1.446637968	5.34E-49	2.55E-47
NEDD4	-2.108166697	2.586187218	6.26E-49	2.99E-47
SCN4B	-2.941447112	1.604847528	6.88E-49	3.28E-47
AXL	-2.006342341	4.970815449	7.60E-49	3.62E-47
OTX1	5.916647301	2.666270713	7.76E-49	3.69E-47
RP11-358D17.2	-3.451747349	-1.997399399	8.43E-49	4.00E-47
LINC00672	-2.400048119	0.145964269	8.79E-49	4.17E-47
EZH2	2.541191171	4.815588054	9.41E-49	4.46E-47
TMEM200A	-2.562418608	3.669394944	1.28E-48	6.07E-47
MBNL2	-1.625426147	5.066389529	1.33E-48	6.28E-47
PLP1	-4.423677435	-0.211384949	1.39E-48	6.57E-47
WHAMMP3	-2.520099216	-0.45385947	1.46E-48	6.86E-47
C1QTNF1	-2.249120057	3.704318033	1.52E-48	7.12E-47
HIST2H2BA	-3.534771904	-3.35860752	1.55E-48	7.26E-47
MKI67	3.505028423	6.807782519	1.58E-48	7.39E-47
ADGRF5	-1.942560759	3.910041604	1.60E-48	7.46E-47
SRL	-2.924937509	0.597359363	1.65E-48	7.69E-47
NOSTRIN	-2.232746874	2.972388027	1.91E-48	8.93E-47
CTD-2006M22.2	-2.841727232	-0.623207798	1.95E-48	9.08E-47
SHCBP1	2.999282871	3.634088902	2.14E-48	9.96E-47
GAS6	-2.509794816	6.664256908	2.30E-48	1.07E-46
THBS1	-2.583225099	7.368172	2.68E-48	1.24E-46
KCTD7	-1.477244726	3.244487682	2.92E-48	1.35E-46
COPZ2	-2.208352306	2.508342752	3.41E-48	1.58E-46
ADARB1	-1.701580598	3.973715163	3.43E-48	1.58E-46
AC000403.4	-2.591336934	-0.73591793	3.99E-48	1.84E-46
PCDHB15	-2.454107659	1.415710035	4.51E-48	2.08E-46
CDCA3	3.10822666	4.629349203	4.84E-48	2.23E-46
AUNIP	3.332580686	2.747557878	5.24E-48	2.41E-46
GALNT15	-3.134138087	1.199255902	6.02E-48	2.76E-46
CRTAP	-1.250871399	7.370724939	6.02E-48	2.76E-46
FLRT2	-2.844819859	3.46301829	6.92E-48	3.17E-46
CAMK2G	-1.282026929	4.920401562	7.02E-48	3.21E-46
RAD54L	3.357302228	3.514288286	7.61E-48	3.47E-46
KIF4A	3.242215926	4.771460236	8.07E-48	3.68E-46
KCNAB3	-2.147107497	1.87146336	8.09E-48	3.68E-46
AURKA	3.291370173	4.581295298	8.14E-48	3.70E-46
CENPA	3.753975275	3.473594405	8.37E-48	3.80E-46
CDCA5	3.540829008	5.325717625	8.41E-48	3.81E-46
NTRK3	-3.14755641	1.66149561	8.58E-48	3.88E-46
CCL16	-3.469647713	-2.808439567	9.32E-48	4.21E-46
FOXM1	3.767253434	5.678306349	1.03E-47	4.66E-46
NCAM1	-3.491085362	4.646995578	1.11E-47	5.01E-46
CENPF	3.439084781	6.640463467	1.39E-47	6.23E-46
TMEM240	-2.233831013	0.598077884	1.63E-47	7.31E-46
FEM1B	-1.157400571	5.635355256	1.65E-47	7.41E-46
CDCA2	3.788070899	3.494870962	1.81E-47	8.10E-46
HSPB3	-4.097213887	-1.295179069	2.06E-47	9.20E-46
CKS2	2.710502573	5.657203496	2.09E-47	9.32E-46
TCF21	-3.873162491	0.565781559	2.42E-47	1.08E-45
ESAM	-1.750967366	4.589930599	4.08E-47	1.82E-45
TIE1	-1.996910408	4.75026551	4.19E-47	1.86E-45
RP11-49G2.3	-3.357609705	-3.32434823	4.24E-47	1.88E-45
RP1-78O14.1	-2.940911616	-0.254558068	4.30E-47	1.91E-45
BIRC5	3.993118381	6.007129368	4.45E-47	1.97E-45
GAB1	-1.64752316	4.259514264	4.73E-47	2.09E-45
CDK15	-3.402482131	-1.450617507	5.45E-47	2.41E-45
CMYA5	-2.53572031	2.786234128	6.89E-47	3.04E-45
CRISP3	-5.215071718	5.265285898	9.93E-47	4.37E-45
SCRG1	-3.312561562	-0.645872057	1.25E-46	5.50E-45
RP11-491F9.5	-4.138292199	-3.51391038	1.27E-46	5.59E-45
PROCR	-2.119002078	3.382238952	1.33E-46	5.82E-45
RP11-322E11.5	-2.669373144	-2.101628373	1.65E-46	7.25E-45
HSPB2	-2.8270393	-0.063750027	1.79E-46	7.83E-45
FLAD1	1.543394468	6.169370368	1.81E-46	7.91E-45
VIT	-3.828230165	-0.525691781	1.88E-46	8.19E-45
NRIP2	-1.734372527	2.422048225	2.03E-46	8.87E-45
EXO1	3.478418583	3.513717732	2.21E-46	9.63E-45
PDGFRA	-2.748376945	4.969413132	2.35E-46	1.02E-44
IGFBP6	-2.80494718	4.350343234	2.37E-46	1.03E-44
RFTN1	-1.949571448	4.570148769	2.51E-46	1.09E-44
CDT1	3.321543108	5.161138566	2.55E-46	1.11E-44
HMCN2	-2.94303804	2.758698013	3.04E-46	1.31E-44
MCM10	3.954023759	3.624734801	3.14E-46	1.36E-44
RP11-446H18.1	-3.13275417	-2.523200337	3.29E-46	1.42E-44
ENPP2	-2.564549484	5.777521062	3.33E-46	1.43E-44
ADAMTSL5	-3.048993143	1.712350718	3.80E-46	1.64E-44
ERCC6L	3.163985851	2.69033626	3.95E-46	1.70E-44
NUP210	2.611838838	7.12255824	4.04E-46	1.73E-44
CMAHP	-2.578686541	2.637753131	5.10E-46	2.19E-44
UBL3	-1.435356811	5.388441863	5.72E-46	2.45E-44
FOXJ2	-1.352069449	4.620920592	5.90E-46	2.52E-44
NXPE3	-1.750107757	3.240560619	6.85E-46	2.93E-44
RBMS3	-2.343494107	3.017411475	7.49E-46	3.20E-44
NR4A3	-3.070856784	2.627405737	8.34E-46	3.55E-44
KCNA4	-3.753651892	-2.115877124	8.54E-46	3.63E-44
CIT	2.502918674	4.94029194	1.05E-45	4.44E-44
DET1	-1.197381467	2.709730102	1.43E-45	6.08E-44
BLM	2.586334435	3.589248128	1.62E-45	6.87E-44
KLHL33	-3.654563621	-2.513471841	1.65E-45	6.98E-44
RP11-175K6.1	-2.426822857	-1.082712463	1.82E-45	7.70E-44
MAS1	-3.5609038	-2.169362149	1.86E-45	7.86E-44
UBE2C	4.002139728	6.297863864	2.32E-45	9.77E-44
RIC3	-3.410529171	0.783170496	2.45E-45	1.03E-43
ABRA	-3.568693144	-2.35806039	3.46E-45	1.45E-43
PRX	-2.119289278	2.548477972	3.66E-45	1.54E-43
SH3D19	-1.580154428	5.023386418	3.66E-45	1.54E-43
CLEC4M	-4.316310951	-2.042352076	3.72E-45	1.56E-43
RAB6C	-2.802166393	-2.312179361	3.96E-45	1.66E-43
KLF17	-3.826128785	-2.045455652	5.50E-45	2.30E-43
NCAPG	3.46767568	4.248035074	5.72E-45	2.39E-43
SHANK3	-1.576324845	4.544184798	5.90E-45	2.46E-43
SLC16A7	-2.626517315	1.485534437	6.25E-45	2.60E-43
RNF38	-1.290337827	5.176220781	6.75E-45	2.81E-43
LMNB1	2.683065553	6.503971088	6.90E-45	2.86E-43
CTSG	-3.869475363	-1.034948931	6.96E-45	2.88E-43
CEP68	-1.230348192	4.95883533	1.22E-44	5.03E-43
DLGAP5	3.742561089	4.536973961	1.31E-44	5.44E-43
RP11-97O12.7	-2.085272598	-2.229840896	1.41E-44	5.82E-43
CRIM1	-1.742453977	5.555996147	1.48E-44	6.12E-43
RP11-672A2.4	-2.742928538	-1.93301554	1.64E-44	6.74E-43
RP11-475A13.1	-5.107827509	-2.443278911	1.82E-44	7.49E-43
KLF4	-2.226384257	4.43748856	1.84E-44	7.56E-43
CD93	-1.88488663	5.39925408	1.99E-44	8.18E-43
ATP1B2	-2.741625529	2.768017753	2.12E-44	8.67E-43
RAD51	2.875760371	3.543250887	2.29E-44	9.38E-43
EXTL1	-2.721785688	0.358386155	2.47E-44	1.01E-42
VAMP2	-1.579388322	5.806132957	2.51E-44	1.03E-42
RP11-92C4.6	-2.484364471	-2.374891521	2.58E-44	1.05E-42
MFAP4	-3.185455948	5.760078627	2.59E-44	1.05E-42
TFAP2A	5.265842162	5.530646457	2.86E-44	1.16E-42
PTTG1	3.539493816	5.567793113	3.21E-44	1.30E-42
RP11-517I3.2	-1.81017418	1.07857114	3.28E-44	1.33E-42
SFRP1	-2.912103381	5.765711087	3.70E-44	1.50E-42
ALDH1B1	-1.570827538	5.498799954	4.15E-44	1.68E-42
SLC23A2	-1.585941567	4.700016084	4.16E-44	1.68E-42
RP11-489D6.2	-4.869666293	-3.103232078	4.36E-44	1.76E-42
PHF1	-1.193095629	5.75405434	4.60E-44	1.86E-42
KIF20A	3.246330277	5.280530472	4.66E-44	1.88E-42
HTR2A	-3.476359265	-1.532125506	4.68E-44	1.88E-42
CRY2	-1.376791293	5.221268004	5.19E-44	2.09E-42
EDIL3	-2.535994585	3.68513764	6.06E-44	2.43E-42
RP11-864N7.4	-3.427699687	-2.577112061	6.34E-44	2.54E-42
KPNA2	2.588833171	7.256221234	6.57E-44	2.63E-42
TICRR	2.78943333	3.716374046	6.88E-44	2.75E-42
SPC24	3.491653575	5.020272236	7.04E-44	2.81E-42
E2F2	3.381093511	3.577220859	9.83E-44	3.92E-42
SAPCD2	3.342631688	5.468729726	1.05E-43	4.20E-42
NUDT5	1.369433114	6.076083538	1.06E-43	4.24E-42
PYGM	-2.861809229	2.059081577	1.08E-43	4.28E-42
DLC1	-1.884602714	4.525510922	1.08E-43	4.28E-42
IGFBP5	-2.732432737	9.095949746	1.20E-43	4.76E-42
CENPU	2.888751689	4.344670202	1.24E-43	4.91E-42
FAM83D	3.747025106	4.327302296	1.24E-43	4.92E-42
ORC1	3.063006828	3.249813125	1.25E-43	4.95E-42
MIR143	-4.032595468	-3.378858786	1.27E-43	5.01E-42
FOS	-2.72900063	8.1833348	1.34E-43	5.29E-42
GINS1	2.660752837	4.570278947	1.37E-43	5.40E-42
TBX3	-2.427314421	4.431506111	1.60E-43	6.28E-42
RP11-890B15.3	-1.356074301	2.426112032	1.68E-43	6.59E-42
ZNF695	3.818281465	1.645945969	1.74E-43	6.81E-42
CD99L2	-1.436981255	5.424733832	1.75E-43	6.84E-42
SFRP4	-3.745912361	7.574454701	1.90E-43	7.45E-42
KIF14	3.464906588	3.424425338	2.05E-43	8.03E-42
CTGF	-2.288787158	7.583434773	2.40E-43	9.37E-42
CALCOCO2	-1.136884346	5.789458491	2.55E-43	9.94E-42
POLQ	3.280056193	3.387628853	2.58E-43	1.01E-41
BUB1B	3.293815556	4.698034393	3.00E-43	1.17E-41
TTK	3.47179937	4.236588744	3.24E-43	1.26E-41
SNCAIP	-2.440639243	3.683539908	3.33E-43	1.29E-41
RP11-554A11.5	-3.339174179	-3.090852331	3.39E-43	1.31E-41
KIF11	2.917686701	5.272075835	3.39E-43	1.31E-41
FOXO1	-1.671359548	5.4663638	4.02E-43	1.55E-41
SLC25A25	-1.756428693	4.249922057	4.13E-43	1.60E-41
SCARF1	-1.591808225	3.023496174	4.42E-43	1.70E-41
KLF7	-1.725152005	4.011164456	6.37E-43	2.45E-41
TRIM23	-1.31920449	3.140430689	7.69E-43	2.96E-41
RBM24	-2.905802229	2.674674063	7.74E-43	2.97E-41
GNAL	-2.083268086	2.381116524	8.14E-43	3.12E-41
AL022344.7	-2.7352807	-2.376707171	9.20E-43	3.53E-41
AC005682.6	-2.619844316	-0.700378996	1.16E-42	4.46E-41
DPYD	-2.38474806	3.232252887	1.23E-42	4.70E-41
RERG-IT1	-3.771978574	-3.331174916	1.40E-42	5.36E-41
LRRC8C	-1.716865363	3.295880242	1.53E-42	5.82E-41
TIMP3	-3.02897326	1.566473855	1.61E-42	6.12E-41
PRNP	-2.191942685	5.86833071	1.80E-42	6.87E-41
CCDC50	-1.16435418	5.8821509	1.82E-42	6.91E-41
NUSAP1	2.909427907	5.570641159	1.82E-42	6.92E-41
CORO2B	-2.870420442	2.563921212	1.85E-42	7.02E-41
RP11-522B15.4	-3.087122985	-2.540813991	2.09E-42	7.92E-41
LTC4S	-2.668394778	-3.344196558	2.29E-42	8.67E-41
KL	-2.356930132	0.375655096	2.30E-42	8.70E-41
PAPPA	-2.819943457	1.335734156	2.44E-42	9.23E-41
MGP	-2.556415111	7.179929134	2.61E-42	9.85E-41
KLHDC8A	-3.078686136	2.834876126	2.80E-42	1.05E-40
TOP2A	3.400958652	6.951925075	3.00E-42	1.13E-40
FANCA	2.548477582	4.116332895	3.06E-42	1.15E-40
RP6-24A23.7	-3.839318529	-1.107805935	3.17E-42	1.19E-40
CTD-3035K23.7	-2.472595438	-0.21956167	3.33E-42	1.25E-40
RECQL4	2.983770779	5.672030073	3.57E-42	1.34E-40
RP11-51B23.3	-2.341027193	-2.148441277	3.72E-42	1.39E-40
NEURL1B	-1.698851607	4.992569537	3.88E-42	1.45E-40
HAS1	-3.182409113	-1.308445496	3.90E-42	1.45E-40
REEP1	-2.5015212	2.786169611	3.95E-42	1.47E-40
H2AFY	1.080503421	7.994713012	4.14E-42	1.54E-40
UHRF1	3.574820586	4.608268379	4.80E-42	1.79E-40
AF001548.3	-3.558589872	-2.765224567	6.04E-42	2.24E-40
GPR161	-2.084394336	4.532851182	6.22E-42	2.31E-40
MEF2A	-1.374887569	5.103992967	7.36E-42	2.73E-40
ADAMTSL4	-2.314666581	3.043159493	8.14E-42	3.01E-40
HMGB3	2.17296176	6.764161818	9.01E-42	3.33E-40
GNAO1	-2.654908871	2.073785012	9.04E-42	3.34E-40
NFASC	-2.76656665	3.670363286	9.31E-42	3.44E-40
CASC5	3.290764172	3.930856412	9.43E-42	3.48E-40
RP11-371M22.1	-4.496536316	-3.490966865	1.02E-41	3.75E-40
AC018647.3	-2.231530629	-1.788764154	1.04E-41	3.82E-40
AC145124.2	-2.447945092	-2.130223781	1.26E-41	4.62E-40
ECSCR	-2.155297148	0.596807248	1.33E-41	4.87E-40
MPDZ	-1.728768196	4.333058038	1.70E-41	6.24E-40
PLK5	-3.385987232	-1.05119965	1.72E-41	6.30E-40
PCDHB4	-2.304708432	1.399298918	1.77E-41	6.46E-40
FAM136A	1.412449807	6.274929684	1.94E-41	7.09E-40
TBC1D1	-1.321435411	6.49754433	2.14E-41	7.82E-40
RP5-1198O20.4	-2.014664142	0.408013221	2.44E-41	8.89E-40
PTPN21	-1.612452092	4.254181838	2.47E-41	8.98E-40
COL16A1	-2.096636678	5.210347966	2.47E-41	8.99E-40
CACNA2D1	-2.808212608	2.175420083	2.82E-41	1.03E-39
KIAA0101	3.432083741	5.090789067	3.04E-41	1.11E-39
MAGEH1	-2.290963281	3.53320862	3.21E-41	1.17E-39
PCDHGA12	-2.384102206	-0.416823512	4.12E-41	1.49E-39
GSG2	3.29547488	2.128043021	4.32E-41	1.56E-39
GLI2	-2.597154154	1.958615117	4.43E-41	1.60E-39
SPC25	3.199251135	2.939661082	4.51E-41	1.63E-39
BCL2L2	-1.291733012	4.821168267	4.55E-41	1.64E-39
IGSF9B	-3.109928435	-0.192065031	4.60E-41	1.66E-39
FBXO21	-1.345119765	6.227502943	4.69E-41	1.69E-39
HEG1	-1.678513565	5.314502009	4.83E-41	1.73E-39
MIR126	-3.054496581	-3.228121274	5.06E-41	1.82E-39
LCN10	-3.825340865	-1.372650924	5.24E-41	1.88E-39
KIF18A	2.992392346	3.250211418	5.84E-41	2.09E-39
CCDC184	-2.293593807	1.314001981	5.97E-41	2.13E-39
DBNDD1	2.684145715	5.859568092	6.08E-41	2.17E-39
CACNA1G-AS1	-2.913470282	-2.159805325	9.10E-41	3.25E-39
EME1	2.834174697	2.57242405	9.76E-41	3.48E-39
OXCT1-AS1	-2.329646765	-1.539855856	9.96E-41	3.55E-39
MCAM	-1.740634373	6.415525023	1.04E-40	3.71E-39
HEYL	-2.011790294	3.829370605	1.10E-40	3.91E-39
RRM2	3.667742023	5.866788786	1.37E-40	4.87E-39
LEPROT	-1.12046855	6.270488302	1.51E-40	5.37E-39
DNAJC27	-1.153352974	2.382863748	1.56E-40	5.54E-39
ABCB1	-2.481076407	3.022938936	1.64E-40	5.80E-39
SERPINF1	-2.326837615	6.553068505	1.74E-40	6.15E-39
CDC25A	2.807363289	3.799692096	1.87E-40	6.60E-39
AC093627.8	-3.342404446	-2.842453417	1.97E-40	6.96E-39
AKAP13	-1.266228106	6.544370093	2.34E-40	8.25E-39
AC093668.2	-2.707923685	-2.44305808	2.74E-40	9.63E-39
HTR2B	-2.78975422	2.114058798	2.78E-40	9.76E-39
LINC01018	-3.649753392	-0.9605204	2.88E-40	1.01E-38
RGS5	-2.123293563	5.390749929	2.89E-40	1.01E-38
RP11-513M16.8	-1.544968796	0.229924163	3.10E-40	1.08E-38
ITGA7	-2.29526362	4.180132048	3.17E-40	1.11E-38
RP11-115H18.1	-2.710940377	-2.913377751	3.18E-40	1.11E-38
C16orf52	-1.229392176	3.256267437	3.29E-40	1.15E-38
LDB3	-2.73841511	1.784007569	3.51E-40	1.22E-38
ANGPTL1	-3.586591832	2.885473951	4.24E-40	1.48E-38
CTC-332L22.1	-2.010120061	-2.076819581	4.46E-40	1.55E-38
LRRC37A17P	-1.70003581	1.58753742	4.49E-40	1.56E-38
PLXDC1	-1.806219667	3.624310974	4.67E-40	1.62E-38
PER3	-1.994028523	3.998859209	5.17E-40	1.79E-38
GDF7	-2.948323669	2.823453216	5.89E-40	2.04E-38
ZNF366	-2.486748116	0.102554765	6.21E-40	2.15E-38
DEPDC1B	3.519397207	3.454849899	6.85E-40	2.37E-38
PGM5P3-AS1	-3.996179695	-3.12201445	6.93E-40	2.39E-38
RASGRP2	-2.098560343	2.334651334	7.24E-40	2.50E-38
ZIM2-AS1	-3.242377939	-1.976353029	7.42E-40	2.56E-38
CAP2	-1.633595746	4.043991833	8.16E-40	2.81E-38
ADGRB3	-3.595025379	-0.222975607	9.08E-40	3.12E-38
PCDHGA3	-2.598477697	-1.396681809	9.81E-40	3.37E-38
STARD5	-1.653928553	0.8826922	1.01E-39	3.47E-38
C1orf21	-1.827126374	4.778544931	1.06E-39	3.62E-38
RAB31	-1.708058082	5.376339884	1.12E-39	3.85E-38
PURG	-2.948797472	-0.793710358	1.16E-39	3.97E-38
AP001189.4	-2.615797111	-2.078015633	1.18E-39	4.02E-38
HIGD1B	-2.076984671	0.093076706	1.25E-39	4.26E-38
IL6ST	-1.546129846	6.68865991	1.37E-39	4.68E-38
GIMAP5	-2.525905321	-0.420208874	1.44E-39	4.90E-38
FAM49A	-1.922597141	2.781321143	1.69E-39	5.75E-38
RP13-514E23.1	-2.854627365	-1.372319316	1.71E-39	5.80E-38
PAFAH1B3	2.42042229	6.60099681	1.73E-39	5.87E-38
CCNA2	2.843950742	4.835096602	1.87E-39	6.36E-38
DEPDC1	3.47658725	3.578108388	1.90E-39	6.43E-38
DNAJC18	-1.483301561	3.25585495	1.94E-39	6.58E-38
CCNF	2.481340343	4.766919565	2.30E-39	7.79E-38
ARHGEF6	-1.829396704	3.336359811	2.37E-39	8.01E-38
SPEG	-2.763357348	4.300368726	2.47E-39	8.34E-38
DIAPH3	3.405287868	3.698411116	2.52E-39	8.50E-38
PENK	-5.24863687	1.142926072	2.57E-39	8.67E-38
ELK3	-1.643702628	5.293805582	2.64E-39	8.88E-38
YPEL4	-2.149785174	0.834843673	2.82E-39	9.47E-38
OIP5	2.991555153	2.19887136	3.10E-39	1.04E-37
PNRC1	-1.133622629	6.331552322	3.12E-39	1.05E-37
CNTN4	-2.65300505	2.308632907	3.14E-39	1.05E-37
PLCXD3	-3.732837417	0.737807796	3.36E-39	1.13E-37
ENPP1	-2.363088522	3.723096412	3.56E-39	1.19E-37
RP11-762L8.6	-2.151157436	-0.785116011	3.67E-39	1.23E-37
ARHGAP11A	2.698268192	4.468871884	3.78E-39	1.26E-37
FANCI	2.073773642	5.285975935	4.04E-39	1.35E-37
RP11-630A13.4	-2.935899092	-2.463758399	4.50E-39	1.50E-37
LGI2	-2.80300241	2.69780082	4.79E-39	1.59E-37
RP4-735C1.4	-3.041947034	-3.284934996	5.33E-39	1.77E-37
HSPB8	-2.540201771	4.723230244	5.46E-39	1.81E-37
FEN1	2.18750571	5.773813531	6.00E-39	1.99E-37
PRC1	2.475351347	5.538278781	6.51E-39	2.16E-37
KCNMB2-AS1	5.701918618	2.153480964	6.55E-39	2.17E-37
CACNA1G	-2.92238916	1.716642451	7.08E-39	2.34E-37
LINC01088	-2.915765779	-0.324398115	8.20E-39	2.71E-37
ASPM	3.570831981	4.594378615	8.41E-39	2.78E-37
FANCD2	2.182055661	4.659154322	1.19E-38	3.92E-37
CTD-2555O16.2	-1.624903944	-0.84993922	1.24E-38	4.08E-37
MACF1	-1.326181732	7.445134158	1.30E-38	4.29E-37
FAM212B	-1.835168703	2.623766804	1.76E-38	5.79E-37
AC008992.1	-3.690230805	-3.182194693	1.91E-38	6.26E-37
RP6-65G23.3	2.330108637	1.586963675	1.92E-38	6.30E-37
LDLRAD2	-1.675764304	1.217038136	2.20E-38	7.20E-37
A2M	-1.747321303	8.718970358	2.28E-38	7.46E-37
SDC1	3.554357623	7.66191881	2.81E-38	9.19E-37
KCND3	-2.789380524	2.669349328	3.34E-38	1.09E-36
KIAA1210	-3.442089222	1.004463275	3.57E-38	1.17E-36
PCDHGA5	-2.329043577	-0.05970797	3.68E-38	1.20E-36
TRAF4	2.029726116	7.072637792	4.26E-38	1.39E-36
GLTSCR1L	-1.148900323	4.418539827	4.75E-38	1.55E-36
ZNF835	-2.764240556	0.406732024	5.22E-38	1.70E-36
PLPP1	-1.632977894	4.798892271	5.35E-38	1.74E-36
MND1	3.18787426	2.777842889	5.35E-38	1.74E-36
TSPYL2	-1.494211435	5.239128229	5.67E-38	1.84E-36
AKAP2	-2.833178293	-2.185835859	6.22E-38	2.01E-36
NEIL3	3.257824384	1.756820813	6.64E-38	2.15E-36
FOSB	-3.235374238	5.703824961	6.83E-38	2.21E-36
ERG	-1.974773642	3.682134202	6.89E-38	2.22E-36
EVA1C	-2.15856658	3.722425954	7.59E-38	2.45E-36
LATS2	-1.47040796	4.263697157	8.14E-38	2.62E-36
NUF2	3.378311232	3.912163763	8.19E-38	2.64E-36
SLC25A39	1.621652804	8.096356271	8.49E-38	2.73E-36
RP11-497E19.1	-2.92050119	-2.875937058	8.59E-38	2.76E-36
FBXO31	-1.111499054	5.137972884	8.89E-38	2.85E-36
FAM8A1	-1.207292653	5.207550766	9.28E-38	2.98E-36
PBK	3.606216893	4.203400762	9.76E-38	3.12E-36
ZNF781	-2.260797907	0.171031718	1.04E-37	3.32E-36
TMEM55A	-1.912091366	2.496520387	1.08E-37	3.46E-36
PRR11	2.733483144	4.160202078	1.13E-37	3.60E-36
DHFRL1	-1.230926297	3.162315109	1.28E-37	4.08E-36
RNF144A	-1.575916418	4.890754674	1.28E-37	4.09E-36
RP11-16P20.3	-3.049316718	-3.102536567	1.29E-37	4.11E-36
PPP1R16B	-2.162297798	2.70328399	1.46E-37	4.63E-36
PINLYP	-2.021460447	1.32100219	1.57E-37	4.99E-36
ABRACL	2.131926695	5.862934947	1.63E-37	5.18E-36
CPE	-2.218116202	5.246436275	1.65E-37	5.21E-36
CDK1	2.759596639	5.641699534	1.65E-37	5.21E-36
NACC1	1.6783155	7.366529931	1.72E-37	5.44E-36
RP11-693N9.2	-2.054251727	0.472315255	1.84E-37	5.80E-36
C17orf53	2.267109179	3.308238869	2.24E-37	7.06E-36
SFMBT2	-1.988455699	2.412901751	2.26E-37	7.14E-36
RAB3IL1	-1.683515398	4.554817207	2.29E-37	7.21E-36
ARMCX1	-2.350056541	3.707778283	2.61E-37	8.20E-36
RP4-737E23.6	-2.549663418	-3.037245998	2.83E-37	8.91E-36
PDE1B	-2.275817642	1.797585036	2.96E-37	9.31E-36
GOLGA8VP	-3.095024275	-2.704328045	3.01E-37	9.45E-36
S1PR3	-1.844162136	4.19750336	3.10E-37	9.72E-36
IRS4	-3.869663702	-2.200813185	3.16E-37	9.89E-36
SBDS	-1.302579889	5.326226147	3.25E-37	1.02E-35
ANLN	3.104112802	4.964168402	3.37E-37	1.06E-35
ATOH8	-2.643624908	3.329152484	3.57E-37	1.12E-35
NR1D2	-1.340674177	5.171267786	3.63E-37	1.13E-35
AC053503.6	-4.515611805	-0.658205428	4.57E-37	1.42E-35
CTC-510F12.7	-2.048438526	-0.696355339	5.08E-37	1.58E-35
RP1-111C20.4	-1.763169127	-0.744399308	5.59E-37	1.74E-35
SLC52A2	1.887480232	6.674937403	6.58E-37	2.05E-35
SBK1	3.126904028	6.259017863	7.83E-37	2.43E-35
LINC01140	-2.673425096	-0.325570919	8.40E-37	2.61E-35
NAV3	-2.622887429	0.73294776	9.19E-37	2.85E-35
MYO10	1.957269285	6.96926879	1.01E-36	3.12E-35
SYNPO	-1.795864308	5.825394504	1.29E-36	3.99E-35
CDKN3	2.940078865	3.648518454	1.33E-36	4.12E-35
RP11-616M22.12	-3.110928394	-2.961941248	1.36E-36	4.19E-35
NR2F1	-2.343162889	4.669118785	1.39E-36	4.27E-35
SLC25A10	2.597098595	5.676711924	1.39E-36	4.28E-35
RP11-246A10.1	-3.833092504	-3.144823594	1.41E-36	4.34E-35
LINC01550	-2.616293729	-0.732963529	1.47E-36	4.51E-35
RP11-138B9.1	-4.026035027	-3.449908836	1.48E-36	4.56E-35
TYRO3	-1.673717363	4.317945634	1.58E-36	4.85E-35
MAN1C1	-2.010348415	3.578228111	1.59E-36	4.89E-35
SNX21	-1.386314698	3.91488257	1.60E-36	4.90E-35
NGF	-2.541585923	0.222889354	1.64E-36	5.01E-35
KCNIP4	-2.340838908	1.471137102	1.93E-36	5.90E-35
TSTA3	2.012488	7.287098036	1.96E-36	5.98E-35
RACGAP1	2.252972075	5.292278417	1.99E-36	6.08E-35
STOM	-1.512315899	6.616582049	2.03E-36	6.20E-35
TRPM2	2.787694202	5.012889152	2.13E-36	6.49E-35
SNED1	-2.184021787	4.340136958	2.14E-36	6.51E-35
TTBK2	-1.272124011	3.321778252	2.18E-36	6.63E-35
FEZ1	-2.066248842	2.536760412	2.54E-36	7.72E-35
NNAT	-2.199155379	0.128430945	2.61E-36	7.92E-35
BAG2	-1.908454598	4.528927291	2.89E-36	8.76E-35
AC025165.8	-2.329823856	-1.287431261	2.98E-36	9.01E-35
PGD	1.939148211	7.891189768	3.01E-36	9.11E-35
CKAP2L	3.204723302	3.298746399	3.19E-36	9.63E-35
ITPKB	-1.472143128	6.061213813	3.26E-36	9.86E-35
RP11-327J17.9	-3.094526802	-2.14832774	3.69E-36	1.11E-34
AC079776.2	-3.485863177	-1.227961052	3.74E-36	1.13E-34
RP4-547N15.3	-5.11865673	-2.685644366	3.97E-36	1.20E-34
KIF13A	-1.091718396	5.242675658	4.36E-36	1.31E-34
CENPN	2.258789053	3.599267811	4.75E-36	1.43E-34
DTL	2.535675984	4.287742269	4.83E-36	1.45E-34
PECAM1	-1.632512149	6.437018279	4.90E-36	1.47E-34
TFAP2A-AS1	3.87004542	1.092572273	4.91E-36	1.47E-34
ACKR4	-3.051480206	-1.133278266	5.43E-36	1.63E-34
RP11-867G23.1	-2.32058026	-2.744620648	5.54E-36	1.66E-34
CLEC2B	-1.934166787	2.806788511	5.66E-36	1.69E-34
SRF	-1.122232566	6.205714723	7.00E-36	2.09E-34
RTKN	1.466216485	6.166927881	7.64E-36	2.28E-34
TXLNB	-2.61878625	0.584304471	7.65E-36	2.28E-34
RSPO3	-3.366949423	3.681411087	8.26E-36	2.46E-34
ARMCX4	-2.179940483	2.836151413	8.76E-36	2.61E-34
RP13-36G14.4	-1.461130313	0.780242743	8.76E-36	2.61E-34
RP11-680F20.9	-3.624145938	-3.453911335	9.70E-36	2.88E-34
SNRK	-1.134958417	5.068237377	9.88E-36	2.93E-34
KIF15	2.870174616	3.927913303	1.03E-35	3.04E-34
EBF1	-2.235475486	3.228411973	1.03E-35	3.04E-34
WSCD2	-3.468860225	1.248076665	1.04E-35	3.06E-34
KB-1507C5.4	-2.523580993	-2.275438224	1.17E-35	3.45E-34
RPRM	-3.377897966	2.004659526	1.35E-35	3.98E-34
RP11-389G6.3	-3.50481414	-2.453566949	1.39E-35	4.09E-34
TRIM61	-2.740702694	-2.872207149	1.43E-35	4.22E-34
PTPRD-AS1	-3.447629262	-1.210904144	1.44E-35	4.23E-34
TAGAP	-2.172150766	2.105950952	1.52E-35	4.46E-34
TUBA1C	2.156361434	6.759366352	1.65E-35	4.85E-34
CREBL2	-1.120336586	5.020881209	1.65E-35	4.85E-34
RP11-89K11.1	-2.796337168	-1.914340215	1.71E-35	5.02E-34
LAMA2	-2.493513972	3.831274733	1.83E-35	5.36E-34
SVEP1	-2.295190094	3.812169497	2.21E-35	6.49E-34
WT1	-3.3990014	4.570614456	2.51E-35	7.34E-34
RBFOX3	-3.54526133	1.548491825	2.64E-35	7.73E-34
ESRP2	2.284157595	5.701957818	2.97E-35	8.68E-34
LINC00957	-1.960389409	0.833100979	3.31E-35	9.65E-34
CALCRL	-2.233339982	4.159104538	3.66E-35	1.07E-33
FEZ2	-1.110465632	4.800090137	3.90E-35	1.14E-33
PCDHB18P	-2.143660227	-0.85948259	3.96E-35	1.15E-33
LGI3	-3.305631209	-1.027331423	4.43E-35	1.29E-33
DTWD1	-1.232658378	4.070858719	4.59E-35	1.34E-33
ZYX	-1.299072631	8.110540663	4.61E-35	1.34E-33
F11R	1.636049077	7.559138691	4.91E-35	1.42E-33
GAS6-AS2	-2.729401954	0.113386147	5.19E-35	1.50E-33
TMEM206	1.653900752	3.991792829	5.32E-35	1.54E-33
PPP1CA	1.45978969	7.897588365	5.58E-35	1.61E-33
ARHGAP11B	2.374102811	2.82676266	6.01E-35	1.74E-33
RELT	2.083152223	3.405126167	6.35E-35	1.83E-33
CENPO	1.875789179	3.993123127	7.16E-35	2.07E-33
RP11-95H3.1	-3.074394626	-3.151100292	7.20E-35	2.08E-33
TMEM132A	2.567630381	7.913203463	8.20E-35	2.36E-33
CLDN11	-2.876652233	2.281223	8.52E-35	2.45E-33
ESCO2	3.390333045	3.073151673	8.64E-35	2.49E-33
COL14A1	-2.549755401	5.728338652	8.77E-35	2.52E-33
SEL1L3	2.252570382	7.118712107	8.89E-35	2.55E-33
SCN2B	-3.447239456	-0.001459037	9.50E-35	2.73E-33
NAP1L2	-2.623319109	1.066916449	9.77E-35	2.80E-33
CASP6	1.502120085	5.123846083	1.05E-34	3.01E-33
COL15A1	-2.030155745	5.82392243	1.07E-34	3.05E-33
RP11-254F19.4	-3.184549659	-2.84234266	1.15E-34	3.29E-33
MYO9A	-1.263954604	4.509181537	1.19E-34	3.41E-33
CILP	-3.013757432	3.130755799	1.22E-34	3.48E-33
ATP8B2	-1.634137896	5.212016949	1.30E-34	3.71E-33
CTIF	-1.187927906	4.869769828	1.31E-34	3.73E-33
SLC1A7	-3.043142669	-0.051334778	1.38E-34	3.92E-33
RP11-367F23.1	-2.993617841	-2.79418727	1.38E-34	3.92E-33
CCDC136	-2.205347073	0.980966277	1.44E-34	4.08E-33
MBLAC2	-1.262207881	2.671954992	1.45E-34	4.11E-33
RPS6KA1	1.7029376	6.572017558	1.47E-34	4.18E-33
PBX3	-2.211139862	2.925299882	1.54E-34	4.36E-33
RP11-131H24.4	-3.080150844	-3.349738287	1.59E-34	4.50E-33
LINGO2	-3.574419073	0.56670235	1.67E-34	4.73E-33
LRRC2	-2.56093338	1.449805887	1.93E-34	5.43E-33
IKBKE	1.957618769	4.616362083	1.93E-34	5.44E-33
SSBP2	-1.627569987	4.356069599	2.05E-34	5.76E-33
HVCN1	-1.714099938	2.15225491	2.06E-34	5.81E-33
TMEM132C	-3.908801399	1.786771105	2.16E-34	6.08E-33
NPTN	-1.122222501	6.498408068	2.21E-34	6.21E-33
MOGS	1.15075979	6.790988278	2.26E-34	6.34E-33
DIRAS1	-3.015836795	2.087206399	2.44E-34	6.83E-33
KB-1460A1.5	-1.640185515	1.402600737	2.49E-34	6.97E-33
CSGALNACT1	-1.958063529	3.434285855	2.50E-34	6.99E-33
BAIAP2L1	1.814087608	5.836143099	2.56E-34	7.15E-33
IDH2	2.168736976	8.175783841	2.72E-34	7.60E-33
ST8SIA1	-2.243394086	1.554757697	2.92E-34	8.17E-33
SOX7	-2.118430111	1.833040517	2.94E-34	8.20E-33
VCL	-1.388664804	7.419965875	3.03E-34	8.43E-33
SMPDL3B	2.643144892	6.005043135	3.03E-34	8.45E-33
RP11-452L6.6	-2.23949437	-1.151261212	3.10E-34	8.62E-33
PDE5A	-1.960316702	4.029342155	3.13E-34	8.71E-33
COLEC12	-2.634343991	3.590119314	3.58E-34	9.95E-33
ACTN1	-1.271495399	7.913430011	3.60E-34	1.00E-32
CTSO	-1.506859138	4.806658988	3.72E-34	1.03E-32
PCDH18	-2.162586701	4.353181993	3.74E-34	1.04E-32
NAP1L5	-1.627524412	2.267761285	3.81E-34	1.06E-32
ST13	-1.180901825	7.547565645	4.15E-34	1.15E-32
ARHGEF39	2.201413022	3.493503305	4.24E-34	1.17E-32
CNTNAP1	-1.821762576	3.650129029	4.64E-34	1.28E-32
GALE	2.017325499	6.199600424	4.74E-34	1.31E-32
TEX15	-4.276528923	1.090459442	4.77E-34	1.31E-32
STXBP5L	-3.128911225	-0.247578936	5.06E-34	1.39E-32
ATP6V0B	1.493960617	7.505746233	5.07E-34	1.39E-32
CENPM	2.707131892	4.705532852	5.44E-34	1.49E-32
RP11-438B23.2	-3.622219732	-0.929869449	5.54E-34	1.52E-32
RAB33B	-1.194707493	3.340184886	5.97E-34	1.64E-32
LSR	2.000242266	8.123378239	6.17E-34	1.69E-32
C10orf54	-1.772874514	5.01799627	6.18E-34	1.69E-32
FBLN5	-2.093393095	6.091641453	6.21E-34	1.70E-32
ECT2	2.772372095	5.777169335	6.36E-34	1.74E-32
CCNE1	4.102142051	5.195026509	6.70E-34	1.83E-32
RP11-446H18.6	-2.920558331	-3.137312764	6.72E-34	1.83E-32
PIF1	2.807458016	3.438354569	7.19E-34	1.96E-32
AC073072.5	-2.846180089	-2.579553784	7.55E-34	2.06E-32
LINC00936	-1.556894921	0.64093649	7.96E-34	2.17E-32
GPR1	-2.714190604	-1.602631018	8.36E-34	2.27E-32
AP001471.1	-2.874767174	-3.447707078	8.43E-34	2.29E-32
TMEM8A	2.009122774	7.429478666	8.60E-34	2.34E-32
ROCK2	-1.174973764	5.561649379	9.04E-34	2.45E-32
FAM180B	-2.948509603	-2.468189778	9.07E-34	2.46E-32
TXNDC17	1.650695407	5.789660248	9.22E-34	2.50E-32
PRRT2	-2.09443092	1.337247757	9.38E-34	2.54E-32
ZNF280D	-1.016248096	4.832188858	9.87E-34	2.67E-32
SLC19A1	1.708382058	5.452506688	1.09E-33	2.93E-32
CHAF1A	1.774657203	5.14722034	1.09E-33	2.93E-32
MMP19	-1.947084248	2.88904234	1.10E-33	2.98E-32
CTB-92J24.3	-2.688546838	-1.001865617	1.11E-33	3.00E-32
ENOX1	-2.257945663	1.020529706	1.14E-33	3.07E-32
SGCE	-2.055044573	4.105758827	1.17E-33	3.15E-32
MAP7D3	-1.753045336	3.153877321	1.42E-33	3.81E-32
H2AFX	1.986788139	6.865620694	1.59E-33	4.28E-32
XRCC2	2.39446787	3.085999096	1.68E-33	4.52E-32
SNTB2	-1.293691496	4.926764559	1.80E-33	4.82E-32
MEF2D	-1.159598061	5.870161869	1.82E-33	4.87E-32
GS1-72M22.1	-3.547426621	-3.089884385	1.94E-33	5.20E-32
RORB	-2.999397529	2.060668609	2.04E-33	5.46E-32
CCDC167	1.971010896	4.972278743	2.11E-33	5.63E-32
RP11-736K20.5	-2.001423177	-0.944814391	2.21E-33	5.91E-32
TSSC1	1.204418106	5.32724506	2.38E-33	6.37E-32
RP11-465N4.4	2.374602291	1.213241687	2.43E-33	6.47E-32
GLI1	-2.598712719	2.106964142	3.06E-33	8.14E-32
RP11-109L13.1	-3.873902797	-0.833335052	3.11E-33	8.29E-32
TRAIP	2.047272915	3.734441916	3.14E-33	8.36E-32
ZNF181	-1.261814211	2.836933516	3.26E-33	8.67E-32
GLIPR1L2	-2.195633208	-0.349554351	3.27E-33	8.67E-32
LINC00506	-2.658696131	-1.748172263	3.53E-33	9.36E-32
CTB-25B13.5	-1.870220248	-1.266482017	3.71E-33	9.84E-32
AP003774.4	-2.367971282	-1.650017151	3.81E-33	1.01E-31
EPB41L3	-1.816237766	3.727415399	3.96E-33	1.05E-31
FLJ27354	-2.03707426	-1.037065061	4.07E-33	1.07E-31
SOX18	-1.926552164	3.494900515	4.27E-33	1.13E-31
PRSS8	3.059571734	8.154064412	4.84E-33	1.27E-31
LINC00921	-1.415810586	-0.006153433	4.85E-33	1.28E-31
FAM198B	-2.297741995	5.609508602	5.13E-33	1.35E-31
TTYH2	-2.021760545	1.934379778	5.17E-33	1.36E-31
GCSAML	-2.862921118	-2.456365232	5.53E-33	1.45E-31
CD22	-2.941955806	2.957162838	5.53E-33	1.45E-31
DCHS1	-2.037540399	5.060259328	5.96E-33	1.56E-31
MCM4	2.141706765	6.844998923	6.46E-33	1.69E-31
CCM2L	-1.926413956	2.06544757	6.52E-33	1.71E-31
ENO1	1.824386929	10.82336121	6.77E-33	1.77E-31
P2RY14	-2.597819433	1.265364121	7.21E-33	1.89E-31
P2RY1	-1.888436165	2.577141607	7.29E-33	1.90E-31
SETBP1	-1.836850875	3.826043376	7.33E-33	1.91E-31
RP11-594C13.1	-3.787109288	-3.179548687	7.64E-33	1.99E-31
AC002398.12	-3.218274874	-2.279473511	8.20E-33	2.13E-31
NUDT10	-2.619094258	1.137055661	8.75E-33	2.28E-31
ADAM22	-1.901637881	2.581243065	9.77E-33	2.54E-31
PAK3	-2.939693801	0.639114435	1.02E-32	2.65E-31
PLK4	2.185989104	3.852962735	1.03E-32	2.68E-31
PCBP3	-2.652922783	1.27305251	1.06E-32	2.75E-31
HTR7P1	-1.578566443	1.23011332	1.14E-32	2.94E-31
DNAJB5	-1.65860576	3.883256797	1.15E-32	2.98E-31
INPP5F	-1.146316118	4.11296293	1.18E-32	3.05E-31
RAP1A	-1.065244568	5.564145526	1.19E-32	3.08E-31
NR3C2	-2.05648836	2.675565889	1.20E-32	3.10E-31
ADCY2	-2.844041837	1.455967679	1.27E-32	3.29E-31
DNMT3B	2.709051659	4.256070233	1.32E-32	3.39E-31
TPI1	1.726421869	9.625620038	1.38E-32	3.56E-31
CLSPN	3.380685955	2.67750609	1.39E-32	3.58E-31
HERC1	-1.120445797	5.353732909	1.49E-32	3.83E-31
FAM13C	-2.343108388	1.571219998	1.55E-32	3.99E-31
RAB12	-1.18392048	4.60969875	1.58E-32	4.07E-31
KNSTRN	1.828102991	4.625618668	1.59E-32	4.09E-31
RTKN2	2.494586151	3.634036415	1.69E-32	4.34E-31
WT1-AS	-3.151555288	2.088428616	1.81E-32	4.64E-31
KIF23	2.346386169	4.624492315	1.89E-32	4.83E-31
TSACC	2.614162749	0.105694611	1.96E-32	5.02E-31
EPCAM	2.300094179	9.063230283	2.08E-32	5.33E-31
RP11-10L7.1	-2.384832878	-2.750674046	2.25E-32	5.76E-31
GAPDH	1.79127218	11.94415793	2.50E-32	6.38E-31
ADM2	3.919733807	3.890370331	2.65E-32	6.76E-31
FBN1	-2.085251939	5.39004923	2.78E-32	7.09E-31
GAB2	-1.635503167	4.881603521	2.95E-32	7.51E-31
ADRA1D	-3.20859878	-0.597695794	3.05E-32	7.76E-31
RP4-561L24.3	-1.541941163	-1.114629403	3.16E-32	8.03E-31
VAT1L	-2.993210082	0.822396933	3.38E-32	8.59E-31
HIPK3	-1.25772619	6.160094333	3.42E-32	8.67E-31
LRP1	-1.638039269	7.891017639	3.46E-32	8.78E-31
CCL21	-3.438877809	4.57728719	3.63E-32	9.18E-31
SPG20	-1.540040042	5.354057838	3.67E-32	9.30E-31
ZNF670-ZNF695	2.828482565	-0.618367491	4.01E-32	1.01E-30
E2F1	3.027696149	4.960769242	4.20E-32	1.06E-30
TIMELESS	1.914022973	5.831179833	4.47E-32	1.13E-30
ATP2B4	-1.463969969	7.941637582	4.59E-32	1.16E-30
KRT8	2.855150534	10.44040574	4.71E-32	1.19E-30
RAB3C	-3.034748843	-0.513544399	4.73E-32	1.19E-30
CCDC81	-2.564325248	1.296306695	4.97E-32	1.25E-30
ZNF483	-2.024239713	0.054551711	5.07E-32	1.27E-30
ZXDA	-1.37756193	1.341985649	5.10E-32	1.28E-30
ZDHHC16	1.034170648	5.65791289	5.20E-32	1.31E-30
RP11-182J1.17	-1.789459982	-2.186708612	5.22E-32	1.31E-30
NBEA	-2.35486489	2.836616569	5.26E-32	1.32E-30
E2F7	3.376569863	3.268050663	5.67E-32	1.42E-30
WNT2B	-2.174423202	2.488940433	5.72E-32	1.43E-30
FAM162B	-2.099217914	0.272409049	5.74E-32	1.44E-30
C11orf95	-1.258651305	5.012354949	5.87E-32	1.47E-30
ITGA9-AS1	-1.417137386	0.878113726	6.43E-32	1.61E-30
PKM	1.695747573	10.7635855	6.45E-32	1.61E-30
RCBTB2	-1.27819613	3.953425262	6.55E-32	1.63E-30
SLC9B2	-1.611555864	2.433204857	7.01E-32	1.75E-30
NRXN2	-2.287871136	3.724392417	7.17E-32	1.79E-30
LINC00473	-3.591008451	-0.57798458	7.51E-32	1.87E-30
PEX12	-1.048280965	2.679205128	7.74E-32	1.93E-30
TMPRSS4	4.215337774	7.150961605	7.77E-32	1.93E-30
PSMD14	1.184106732	6.272855677	8.16E-32	2.03E-30
8-Mar	-1.06421279	4.804300733	8.40E-32	2.08E-30
RASGRF2	-1.87256919	2.566358608	8.49E-32	2.10E-30
E2F3	1.450512237	4.955223502	8.62E-32	2.14E-30
SLC38A7	1.252292814	5.263219728	9.20E-32	2.28E-30
THRA	-1.540684296	5.899988517	9.24E-32	2.29E-30
AC073636.1	-2.721409658	-3.288493418	9.46E-32	2.34E-30
CAMK1	-1.377083852	2.118197183	9.56E-32	2.36E-30
RNASEH2A	1.988014164	5.844950086	1.04E-31	2.56E-30
FAM64A	3.041040032	3.67855403	1.04E-31	2.57E-30
GRIA3	-2.848367376	-0.614740842	1.04E-31	2.57E-30
TMEM63B	1.598921897	6.306804375	1.05E-31	2.58E-30
GP5	-2.59086025	-2.725801413	1.06E-31	2.60E-30
FILIP1	-2.156330237	3.48853994	1.06E-31	2.60E-30
DMPK	-1.385580026	5.417187306	1.09E-31	2.68E-30
DDX39A	1.717684592	6.990045257	1.11E-31	2.73E-30
RASA4B	-2.360802114	-3.067460335	1.16E-31	2.84E-30
PDE1A	-2.042920355	2.223858996	1.18E-31	2.89E-30
C8orf46	-2.212285934	-0.895701808	1.20E-31	2.93E-30
DFNA5	-1.817771694	3.332968119	1.23E-31	3.01E-30
GLI3	-2.336944401	3.511831529	1.27E-31	3.10E-30
BNIP2	-1.046268571	5.482784258	1.44E-31	3.51E-30
PRRT1	-1.507655533	2.698693899	1.79E-31	4.37E-30
NMT2	-1.225397175	3.59783578	1.84E-31	4.50E-30
DNA2	2.291191336	3.331138099	1.86E-31	4.55E-30
WDR62	2.297114232	4.306463207	1.92E-31	4.68E-30
RP11-88H9.2	-2.639603068	-1.264020841	2.10E-31	5.12E-30
THBD	-2.1714758	3.930901595	2.13E-31	5.19E-30
ANXA6	-1.544686107	6.886069529	2.16E-31	5.26E-30
TRPM2-AS	3.342409659	2.883381167	2.21E-31	5.37E-30
HMMR	2.948967666	3.585678823	2.26E-31	5.49E-30
RP11-16P20.4	-2.355125806	-1.501100125	2.53E-31	6.14E-30
TCF4	-1.617213479	5.936903538	2.66E-31	6.45E-30
LRRC32	-1.752638925	4.787395682	2.68E-31	6.48E-30
SSC5D	-2.368348503	4.265892708	2.83E-31	6.85E-30
UST	-2.409751391	2.603947797	2.89E-31	6.99E-30
ZSCAN26	-1.055139888	3.691456827	2.90E-31	7.01E-30
PRKAR2B	-2.246365715	3.183558733	2.94E-31	7.11E-30
TTYH1	-2.909866862	2.591129942	2.97E-31	7.17E-30
MFSD9	1.195807225	3.983818706	3.05E-31	7.37E-30
DUSP26	-2.891184159	0.375903016	3.11E-31	7.48E-30
TONSL	2.044072226	5.257679577	3.87E-31	9.31E-30
OLFML3	-2.235290492	5.665466524	3.88E-31	9.32E-30
ZDHHC17	-1.084047988	4.574460268	3.94E-31	9.46E-30
PDS5B	-1.195918512	4.92957064	4.15E-31	9.97E-30
DTNB	1.792380903	5.442451686	4.22E-31	1.01E-29
NAALADL1	-1.925295102	2.031027253	4.59E-31	1.10E-29
CTD-3076O17.1	-2.700998247	-3.406471714	4.95E-31	1.18E-29
HSPA1L	-1.304775842	1.46763839	5.00E-31	1.20E-29
FAP	-2.257127794	2.961998275	5.15E-31	1.23E-29
CLVS2	-4.355855465	-1.468083019	5.61E-31	1.34E-29
SLC16A11	-2.716335939	0.778242977	5.62E-31	1.34E-29
CDCP1	2.295539061	6.430983864	5.64E-31	1.35E-29
PGM5P2	-1.899057135	-1.459705703	5.67E-31	1.35E-29
AASS	-1.953853676	2.143755732	5.98E-31	1.43E-29
RP11-480I12.5	3.534861428	2.862398545	6.28E-31	1.50E-29
APH1B	-1.454327408	3.418574337	6.62E-31	1.58E-29
BTG1	-1.111458631	6.774661052	8.64E-31	2.05E-29
RBM43	-1.406199795	3.348915944	8.90E-31	2.12E-29
CEP120	-1.165968684	4.10380452	8.92E-31	2.12E-29
RPS6KA2	-1.337692426	5.619406797	8.93E-31	2.12E-29
USP27X	-1.19857363	2.544965478	1.03E-30	2.44E-29
E2F8	2.880037811	3.059790753	1.04E-30	2.46E-29
FGD5	-1.845648323	4.35860116	1.07E-30	2.53E-29
FAM63B	-1.410258335	4.257489292	1.07E-30	2.53E-29
CENPE	2.629400079	3.974311792	1.24E-30	2.94E-29
LSM11	-1.048268262	3.132004172	1.37E-30	3.24E-29
PRDM5	-2.197125356	1.711552897	1.44E-30	3.40E-29
KIAA1755	-2.154313256	2.339019695	1.52E-30	3.58E-29
TAB3	-1.086819185	4.529569042	1.70E-30	4.00E-29
HGF	-2.366616814	1.450056469	1.72E-30	4.05E-29
RP11-244H3.1	-1.435060014	1.349389945	1.80E-30	4.25E-29
IDS	-1.109039053	5.93436119	2.30E-30	5.40E-29
SPINT1	2.367549377	8.322950484	2.34E-30	5.50E-29
C4orf32	-1.862156484	2.519781646	2.35E-30	5.53E-29
NES	-1.806254014	6.057949557	2.58E-30	6.05E-29
OCIAD2	2.046375856	6.877331803	2.59E-30	6.07E-29
ABCA10	-2.352520183	1.051044969	2.68E-30	6.29E-29
RP11-225H22.4	-2.601977699	-2.388042203	2.70E-30	6.32E-29
SMARCA4	1.518725514	8.415239486	2.73E-30	6.38E-29
PDGFRB	-1.734078569	6.592969954	2.85E-30	6.67E-29
METTL7A	-1.639966679	5.830945244	3.01E-30	7.04E-29
ARHGEF26	-1.662830022	2.511552751	3.04E-30	7.11E-29
SMIM10L2B	-2.035343386	1.110669101	3.09E-30	7.22E-29
ZNF582-AS1	-2.02176495	0.380651918	3.27E-30	7.62E-29
RP11-461O7.1	-2.938820978	-2.820330642	3.34E-30	7.78E-29
DPYSL3	-2.254568232	6.772254385	3.36E-30	7.84E-29
CXorf57	-3.030724657	-0.079392197	3.59E-30	8.35E-29
HNMT	-1.697531634	4.679940651	3.63E-30	8.44E-29
GNG12	-1.363514605	6.166668172	3.74E-30	8.69E-29
XXbac-BPG299F13.17	-1.477916646	0.920292316	3.98E-30	9.25E-29
MED13L	-1.249553781	5.766729941	4.03E-30	9.35E-29
ZNF559	-1.135008417	3.475750934	4.10E-30	9.51E-29
RBPMS2	-1.724325882	3.643004879	4.32E-30	1.00E-28
MTFP1	2.413916272	3.114376625	4.50E-30	1.04E-28
HSD17B1P1	-1.673616485	-0.634852851	4.78E-30	1.11E-28
CDK17	-1.237569247	4.486768829	4.85E-30	1.12E-28
RP11-86K22.2	-2.896333217	-2.447133317	5.08E-30	1.18E-28
CKMT2-AS1	-1.061822127	2.646283518	5.15E-30	1.19E-28
DAB2	-1.672402933	4.833619391	5.48E-30	1.26E-28
DENND4A	-1.10982991	4.12348802	5.76E-30	1.33E-28
ARHGEF16	2.142498475	5.210396213	5.88E-30	1.36E-28
NEK9	-1.083694327	6.00966995	6.01E-30	1.38E-28
BCAP29	-1.097945155	5.335265879	6.02E-30	1.39E-28
USP27X-AS1	-1.443694798	0.137013454	6.02E-30	1.39E-28
RMI2	2.143468348	4.27899935	6.06E-30	1.39E-28
TRIP13	2.197398495	4.698681537	6.29E-30	1.45E-28
ENTPD1	-1.315104222	5.534412356	6.73E-30	1.55E-28
EVC	-1.636678906	3.978262112	7.19E-30	1.65E-28
STON1-GTF2A1L	-3.108388876	-2.842313442	7.92E-30	1.81E-28
B3GLCT	-1.089679036	3.87657408	8.25E-30	1.89E-28
LINC00890	-3.996823119	2.193125948	8.28E-30	1.90E-28
RAB11FIP5	-1.276382778	4.837249318	9.14E-30	2.09E-28
LINC00899	-1.541974832	1.865678159	9.48E-30	2.17E-28
LRRK2	-2.520856494	2.317375113	9.93E-30	2.27E-28
NHSL1	2.363217484	5.008838235	1.02E-29	2.32E-28
SESN1	-1.261274219	4.390429536	1.08E-29	2.47E-28
PCDHGA6	-1.886195752	0.939857157	1.11E-29	2.53E-28
RNF11	-1.054924191	6.046523597	1.13E-29	2.58E-28
METTL21C	-3.334874226	-3.296846341	1.16E-29	2.64E-28
STEAP4	-2.461660583	2.92497831	1.18E-29	2.69E-28
PTCHD1	-3.051676911	0.88360795	1.19E-29	2.69E-28
EFNA4	1.849434329	4.907444358	1.19E-29	2.69E-28
TOM1L2	-1.162013789	5.362391114	1.23E-29	2.79E-28
TIMM23	1.050621674	6.071014157	1.27E-29	2.89E-28
SEPP1	-2.053782868	4.961881475	1.29E-29	2.93E-28
RHPN1	2.274365689	6.354920294	1.42E-29	3.23E-28
ZFP36	-2.049180618	7.458388256	1.52E-29	3.44E-28
GRIN2A	-3.18888988	0.564311157	1.78E-29	4.01E-28
MCHR1	-2.680948074	-0.631781075	1.78E-29	4.03E-28
CCDC85A	-2.91072199	-0.428555806	1.82E-29	4.11E-28
CENPI	2.244373178	2.547926017	1.83E-29	4.13E-28
AC004637.1	-3.209499946	-3.213305207	1.89E-29	4.27E-28
RAD51AP1	2.520551363	3.477451847	1.92E-29	4.32E-28
RP4-635E18.6	2.337018623	-0.495637145	2.03E-29	4.58E-28
CA11	-1.854772481	4.380512436	2.06E-29	4.64E-28
KLF11	-1.404359326	4.143880847	2.10E-29	4.72E-28
PYCR1	2.431306397	6.449806206	2.12E-29	4.76E-28
CSRNP1	-1.402439075	5.78579309	2.19E-29	4.91E-28
SEPT10	-1.333773957	4.916177609	2.23E-29	5.00E-28
AC009784.3	-3.517055786	-3.119879469	2.39E-29	5.35E-28
RP13-1016M1.2	-2.44773618	-2.727231982	2.47E-29	5.54E-28
GRM7	-2.806364319	-1.02575208	2.54E-29	5.69E-28
FAM161B	-1.090413435	2.738646125	2.63E-29	5.88E-28
AP2S1	1.600583796	7.065693458	2.72E-29	6.08E-28
MTUS2	-2.724412324	0.354257505	3.12E-29	6.98E-28
TLCD1	2.301999552	4.112200285	3.13E-29	6.99E-28
ZC3H6	-1.183508413	3.452648004	3.38E-29	7.53E-28
PARD3B	-1.243992159	3.891161735	3.44E-29	7.67E-28
MAPK10	-2.216416621	3.35681014	3.49E-29	7.79E-28
PCCB	1.529481507	5.926382295	3.54E-29	7.88E-28
ADAMTSL1	-2.417959628	3.85784265	3.62E-29	8.06E-28
SLIT3	-2.08053188	5.047652553	4.20E-29	9.32E-28
FREM1	-2.301374361	3.508505615	4.25E-29	9.44E-28
PKIG	-1.173977234	5.901855874	4.34E-29	9.63E-28
LINC00578	-2.570946716	-2.010424622	4.35E-29	9.64E-28
PKD1	-1.259873503	6.235509723	4.51E-29	9.99E-28
RABIF	1.201821299	4.301575526	4.60E-29	1.02E-27
NARF	1.308636397	6.416257174	4.88E-29	1.08E-27
PDIA4	1.515565744	8.983892162	5.03E-29	1.11E-27
SYPL2	-2.280278908	0.483635675	5.06E-29	1.12E-27
SNX18	-1.134675615	4.694296473	5.27E-29	1.16E-27
MREG	1.800747715	4.475794226	5.61E-29	1.24E-27
NLRP1	-1.816694058	4.516266621	5.82E-29	1.28E-27
GPI	1.564788325	9.104955895	6.05E-29	1.33E-27
H6PD	-1.059501988	6.688521493	6.25E-29	1.37E-27
STXBP1	-1.73042471	4.665850886	6.36E-29	1.40E-27
S100A11	2.279981489	9.698848741	6.40E-29	1.41E-27
RP11-2N1.2	-3.723593204	-2.662960399	6.57E-29	1.44E-27
PVRL4	3.08404873	5.560754402	6.70E-29	1.47E-27
KCNS2	-3.11863779	-2.157611037	6.78E-29	1.49E-27
MORC3	-1.110589378	4.336749481	6.84E-29	1.50E-27
REEP4	1.632037087	5.530696504	6.95E-29	1.52E-27
GIPC1	1.586246388	7.880227012	7.17E-29	1.57E-27
RP11-443B20.1	2.040780434	0.947241919	7.59E-29	1.66E-27
RDM1	2.903065316	0.621183355	7.84E-29	1.71E-27
KCND2	-2.392374395	0.969895369	7.84E-29	1.71E-27
KCNN3	-2.07669184	3.312481383	7.94E-29	1.73E-27
TBXA2R	-1.666855373	1.343977486	8.04E-29	1.75E-27
HMBS	1.482780431	5.24604536	8.17E-29	1.78E-27
PPP4C	1.411046481	7.478166962	8.20E-29	1.79E-27
C1S	-1.882790685	7.200893079	8.72E-29	1.90E-27
RP11-541N10.3	-1.324286724	1.228554264	8.82E-29	1.92E-27
INSR	-1.341609846	5.973763603	8.84E-29	1.92E-27
ATP5J2	1.554720022	7.175347194	9.09E-29	1.98E-27
CTD-2373J6.1	-2.011631325	-2.703188955	9.21E-29	2.00E-27
TGM2	-1.953711868	7.883870768	9.33E-29	2.02E-27
NME1	1.759906094	6.558932578	9.49E-29	2.06E-27
PFKFB4	2.330046805	4.63786868	1.01E-28	2.19E-27
C10orf35	1.686968167	3.898015245	1.06E-28	2.30E-27
ANKDD1A	-1.243572711	2.543404655	1.10E-28	2.38E-27
LINC01358	-2.687922681	-2.313594052	1.11E-28	2.40E-27
IL33	-2.345683755	4.430780523	1.22E-28	2.63E-27
BSPRY	2.37613248	4.975462721	1.23E-28	2.65E-27
STK26	-1.975883011	4.267027978	1.24E-28	2.68E-27
ASB5	-3.315525115	-2.884534017	1.29E-28	2.78E-27
HIST1H3H	3.543460683	2.782190129	1.30E-28	2.81E-27
IMPG2	-2.762536362	1.276489295	1.30E-28	2.81E-27
FAM117A	-1.123825163	4.327259027	1.34E-28	2.88E-27
GPR22	-3.275280613	-0.35145935	1.36E-28	2.92E-27
CALR	1.45725132	10.69921308	1.36E-28	2.92E-27
VAV3	3.071298194	6.134364737	1.40E-28	3.00E-27
PNP	1.905766108	6.224353776	1.40E-28	3.01E-27
EPHA5	-3.596773916	-1.681523815	1.44E-28	3.09E-27
HIST1H3D	3.489058421	1.468422168	1.47E-28	3.15E-27
PDZD4	-2.614504217	2.282547091	1.48E-28	3.17E-27
SFN	4.799441556	7.835767513	1.50E-28	3.21E-27
PI15	-3.081933425	2.886939856	1.51E-28	3.22E-27
CREB3L2	-1.147344061	6.25783182	1.55E-28	3.32E-27
SYTL5	-2.437971611	0.273698167	1.60E-28	3.41E-27
NEK6	1.716689795	5.973038895	1.62E-28	3.47E-27
RP11-783K16.5	3.086258973	0.987249823	1.75E-28	3.72E-27
RP1-131F15.2	-2.665957127	-2.785963161	2.18E-28	4.65E-27
RP11-456K23.1	-1.820406749	-0.010104924	2.51E-28	5.35E-27
PRKCA	-1.740105721	4.576185979	2.60E-28	5.54E-27
STXBP2	1.86365095	6.357063467	2.67E-28	5.68E-27
SLC50A1	1.502569595	6.282409011	2.71E-28	5.77E-27
GRASP	-1.664606929	3.578623883	2.74E-28	5.82E-27
GPT2	1.801745048	6.678940775	2.85E-28	6.05E-27
LRRC4B	-2.445555274	2.893523871	2.88E-28	6.11E-27
LLGL2	1.913884426	7.530098665	2.90E-28	6.14E-27
RP11-348N5.9	-2.171964345	-2.19091471	3.25E-28	6.88E-27
SOCS5	-1.029269053	4.4558428	3.47E-28	7.36E-27
MSC-AS1	-2.109550138	0.862782613	3.59E-28	7.60E-27
HAAO	-1.851890022	2.41213835	3.64E-28	7.69E-27
SYT9	-3.176852048	-1.357197214	3.69E-28	7.80E-27
HPSE2	-3.281866415	0.999098042	3.74E-28	7.91E-27
RP11-48B3.5	-1.438996531	0.63432893	3.80E-28	8.03E-27
CTD-2325P2.3	-2.378521733	-2.720682234	4.08E-28	8.60E-27
CBX6	-1.627301612	6.027382413	4.10E-28	8.65E-27
GIMAP4	-1.737229183	4.071827454	4.62E-28	9.75E-27
LINC00950	-1.685749425	0.964304505	4.92E-28	1.04E-26
RP11-1100L3.8	-2.489597682	-0.277319414	4.92E-28	1.04E-26
DNM1P47	-2.855895843	-2.675268787	5.12E-28	1.08E-26
RP11-70D24.2	-2.328910972	-1.769164936	5.23E-28	1.10E-26
P4HB	1.456969982	10.19986999	5.37E-28	1.13E-26
ARPC5L	1.24585478	5.943450441	5.47E-28	1.15E-26
PAQR4	2.312144768	4.491947111	5.83E-28	1.22E-26
MOB3B	-1.457228043	4.336816855	6.11E-28	1.28E-26
RP11-9N20.3	-2.612629061	-2.538663182	6.32E-28	1.32E-26
MIR27B	-3.109293066	-3.266750319	6.33E-28	1.32E-26
NR4A2	-1.946254384	4.086256069	6.47E-28	1.35E-26
PTGDR	-2.044738701	-0.955421775	6.85E-28	1.43E-26
CPSF3	1.066233151	5.918468357	6.96E-28	1.45E-26
RCC1	1.369595509	6.411155809	7.12E-28	1.49E-26
LINC00858	4.284019221	0.390683227	7.15E-28	1.49E-26
LYPLA2	1.338994449	6.927644052	7.37E-28	1.54E-26
AC006126.4	-1.864713162	-0.696144411	8.10E-28	1.69E-26
SH2D3C	-1.540089751	3.963798057	8.16E-28	1.70E-26
RP11-1024P17.1	-1.833930437	-1.095032689	8.42E-28	1.75E-26
GGH	2.843148994	5.407351857	8.55E-28	1.78E-26
PRR36	2.725122731	5.82029204	9.11E-28	1.89E-26
LINC00028	-2.660308328	-3.415610772	9.48E-28	1.97E-26
CTC-559E9.1	-1.25284554	1.33843755	9.75E-28	2.02E-26
CRB3	1.939004734	4.713129076	9.89E-28	2.05E-26
HAPLN1	4.096322676	3.271604186	1.06E-27	2.20E-26
RP5-978I12.1	-3.907178111	-2.562913126	1.12E-27	2.32E-26
DSP	2.106268418	8.26472595	1.13E-27	2.33E-26
CTC-439O9.1	-2.885967967	-2.402333171	1.15E-27	2.37E-26
XXbac-BPGBPG55C20.2	-1.542838913	-0.207539471	1.15E-27	2.38E-26
AP000473.8	-2.626929663	-1.373492459	1.18E-27	2.43E-26
MIR99AHG	-2.195809153	2.054306459	1.24E-27	2.55E-26
FAM83H	1.98954879	7.09326838	1.29E-27	2.66E-26
PGP	1.850462725	5.033738146	1.31E-27	2.71E-26
ZYG11B	-1.048969639	4.908271855	1.35E-27	2.79E-26
AC007796.1	-3.261213598	-3.260308622	1.37E-27	2.83E-26
ZDHHC12	1.662973929	6.103174575	1.41E-27	2.90E-26
ZNF34	-1.00639271	2.591759975	1.51E-27	3.11E-26
TUBB8P4	-3.1156643	-3.253777257	1.61E-27	3.30E-26
KLF6	-1.528195619	6.296323399	1.62E-27	3.32E-26
AP1M2	2.021996047	7.24299231	1.69E-27	3.47E-26
CHEK1	1.86013192	4.339187682	1.76E-27	3.60E-26
RP11-435O5.2	1.849757987	1.169390906	1.82E-27	3.73E-26
CRISP2	-4.354155536	-0.258938407	1.85E-27	3.79E-26
MCM2	2.144537124	6.659639386	1.87E-27	3.83E-26
SCUBE1	-2.536189215	1.76721046	1.90E-27	3.89E-26
KY	-2.621675851	-0.420446675	1.91E-27	3.90E-26
ALDH18A1	1.37272839	7.471256289	1.98E-27	4.04E-26
CDK5	1.355610749	4.637059288	2.08E-27	4.24E-26
COX5A	1.349966581	6.801304238	2.09E-27	4.27E-26
ATL1	-1.525978903	2.156332249	2.18E-27	4.44E-26
C6orf99	2.582594702	-0.130875939	2.19E-27	4.46E-26
EPT1	1.396619436	5.466346713	2.35E-27	4.78E-26
CRYGD	-4.958300905	-3.220596647	2.40E-27	4.88E-26
FAM72C	3.070800676	-0.746523807	2.50E-27	5.08E-26
TMEM88	-1.623035962	1.948333806	2.60E-27	5.29E-26
CYP11A1	-2.598636043	1.032221404	2.84E-27	5.77E-26
SMARCA2	-1.431345905	6.114048146	2.92E-27	5.92E-26
RHOB	-1.531472206	7.998623634	2.92E-27	5.92E-26
ZC3H12B	-2.032638053	1.048557814	2.96E-27	5.99E-26
SLC8A1	-2.136073249	4.131890944	3.06E-27	6.20E-26
FRAT2	1.559724216	4.868662453	3.37E-27	6.81E-26
ABHD11	1.845195011	6.645687668	3.58E-27	7.23E-26
PRRG2	1.840230759	3.871575192	3.62E-27	7.31E-26
HDAC5	-1.114268156	6.103490011	3.74E-27	7.55E-26
SERTAD4-AS1	-1.963149774	1.846016383	3.90E-27	7.85E-26
SLC25A21-AS1	-1.777020693	0.524724301	4.23E-27	8.53E-26
SLC39A11	1.582553158	5.446309407	4.28E-27	8.62E-26
MAP3K9	1.735082901	4.10458715	4.35E-27	8.75E-26
DTYMK	1.520604083	5.508983246	4.51E-27	9.06E-26
PSRC1	2.098821582	4.332143771	4.56E-27	9.16E-26
MAD2L1	2.27115635	4.802664927	4.60E-27	9.24E-26
MEX3A	2.354593801	6.638623456	4.68E-27	9.39E-26
ADAMTS4	-1.84349847	3.949825263	4.68E-27	9.40E-26
HIST1H2AM	4.233587694	-0.477817232	5.09E-27	1.02E-25
LINC01268	-2.06984855	-1.415837649	5.29E-27	1.06E-25
MIR22HG	-1.376100513	3.08548855	5.41E-27	1.08E-25
RNASE4	-2.238706895	0.252757619	5.48E-27	1.10E-25
LHX6	-1.564825579	1.891770836	5.68E-27	1.14E-25
WHSC1	1.380867807	6.852806428	5.85E-27	1.17E-25
TWIST2	-2.550644004	3.288197731	5.91E-27	1.18E-25
RP11-77K12.9	-1.429940224	-0.466635698	5.92E-27	1.18E-25
CYP4F24P	-3.310330402	-2.474456347	6.05E-27	1.21E-25
PLA2R1	-1.70282216	3.400795924	6.10E-27	1.22E-25
ANTXR1	-1.538120755	6.778412602	6.30E-27	1.26E-25
ESD	-1.10329775	6.008152056	6.35E-27	1.27E-25
RP11-57A19.2	3.093523249	1.424060971	6.53E-27	1.30E-25
BCL2	-1.848942852	4.688454647	6.84E-27	1.36E-25
HIP1R	1.429573642	6.360800865	6.99E-27	1.39E-25
CORO1C	-1.097536705	6.678892392	7.32E-27	1.45E-25
GRIN2D	4.949583025	4.490139322	7.66E-27	1.52E-25
AC092155.4	-3.467428692	-3.12856054	7.80E-27	1.55E-25
DARS2	1.502770494	4.87925279	7.97E-27	1.58E-25
LAD1	2.933305746	7.453383155	8.05E-27	1.60E-25
CPZ	-2.328437594	0.031651708	8.34E-27	1.65E-25
HEPH	-1.969011321	4.379842567	8.34E-27	1.65E-25
CENPK	2.209660372	2.982128053	8.46E-27	1.67E-25
B4GAT1	-1.148741526	4.714703382	8.72E-27	1.72E-25
TMEM119	-2.075173619	3.524168394	8.88E-27	1.75E-25
PTPN6	1.52751153	6.113189152	9.13E-27	1.80E-25
CCDC141	-2.410097568	-1.122372972	9.21E-27	1.82E-25
GINS2	2.458038887	4.119458167	9.50E-27	1.87E-25
NCAM1-AS1	-2.848715067	-3.255637617	1.00E-26	1.97E-25
GLT1D1	-2.47646689	0.521752625	1.01E-26	1.99E-25
RAC3	2.763963755	4.41684302	1.04E-26	2.05E-25
ZNF132	-1.434273853	1.793204143	1.10E-26	2.16E-25
PALM2-AKAP2	-2.481190006	-2.288693722	1.11E-26	2.18E-25
RP11-506B6.6	-2.594776521	-2.428244291	1.23E-26	2.41E-25
NDUFAF4P3	-1.930068979	-2.687732212	1.23E-26	2.42E-25
RP11-12G12.7	1.739699761	3.474907241	1.24E-26	2.43E-25
EIF4B	-1.018162436	8.206998651	1.24E-26	2.43E-25
LINC01563	-2.692200261	-2.88687146	1.28E-26	2.51E-25
RP11-286H15.1	-2.330992344	-2.104418459	1.30E-26	2.54E-25
RP11-567J20.2	-2.33973363	-3.330445222	1.34E-26	2.62E-25
RP11-819C21.1	-1.328681854	1.089785809	1.36E-26	2.66E-25
CDH11	-1.884302156	5.44606133	1.44E-26	2.82E-25
ST14	2.143851284	8.704262114	1.49E-26	2.90E-25
AC093673.5	-1.282947554	2.845171841	1.54E-26	3.01E-25
MARVELD1	-1.423740954	5.583012981	1.55E-26	3.03E-25
BRIP1	2.267249194	2.952294928	1.60E-26	3.12E-25
OTUD7A	-1.914258525	0.688648492	1.89E-26	3.68E-25
LPAR2	1.854222926	5.290914025	1.89E-26	3.69E-25
SLC35F1	-2.489190546	0.470873862	2.04E-26	3.97E-25
NAA40	1.107611964	5.534780739	2.11E-26	4.10E-25
AGMAT	2.328417678	2.886169565	2.13E-26	4.14E-25
WNT4	-2.305732238	2.998159908	2.15E-26	4.17E-25
NR2F6	1.871393196	7.373650767	2.21E-26	4.28E-25
RASD2	-1.881304511	2.462652829	2.24E-26	4.34E-25
RP11-88I18.3	-3.146700098	-3.303040455	2.31E-26	4.48E-25
CTA-212A2.1	-2.055125275	-1.958163942	2.35E-26	4.56E-25
CIRBP	-1.109387005	8.023607304	2.37E-26	4.58E-25
PPM1G	1.083348876	7.709922118	2.41E-26	4.67E-25
CCND2	-2.150383633	5.801464758	2.43E-26	4.71E-25
ABCC1	1.238918568	6.892822357	2.69E-26	5.20E-25
STRBP	1.229791974	5.757760453	2.73E-26	5.28E-25
FAM111B	2.879996563	3.367452811	2.76E-26	5.34E-25
AC010226.4	-1.323588244	-0.420338856	2.77E-26	5.34E-25
RP11-903H12.5	-3.593542328	-3.128188466	2.77E-26	5.35E-25
TRANK1	-1.403406071	4.671081705	2.96E-26	5.71E-25
TMPRSS13	3.879837962	5.006372674	2.98E-26	5.74E-25
MARS	1.020608486	6.757557216	2.99E-26	5.75E-25
PAMR1	-2.161783653	5.12695705	3.11E-26	5.98E-25
XYLT1	-2.146159022	2.543683465	3.37E-26	6.47E-25
ARHGAP10	-1.359500655	3.853659247	3.48E-26	6.69E-25
FAM72D	2.831429287	-0.525308358	3.49E-26	6.69E-25
KIF22	1.527353458	6.371635717	3.50E-26	6.71E-25
SLC30A4	-1.29256234	2.811077817	3.54E-26	6.78E-25
ZNF454	-2.013496249	-0.566565446	3.66E-26	7.02E-25
PROSER1	1.112766283	5.933463053	3.77E-26	7.23E-25
GEN1	1.620043637	4.25645984	3.91E-26	7.48E-25
ADAM33	-2.642916439	4.004598529	4.14E-26	7.92E-25
RP11-119D9.1	-2.359799515	-0.960052208	4.23E-26	8.08E-25
WT1-AS_2	-3.320111206	-2.887031671	4.25E-26	8.11E-25
HSD17B11	-1.49848059	4.911948133	4.41E-26	8.42E-25
SPINT2	1.825998891	9.428767304	4.61E-26	8.79E-25
AEBP1	-1.880323493	7.760145553	4.80E-26	9.16E-25
RP11-527N22.1	-2.22425715	-1.008831868	5.15E-26	9.82E-25
RP11-325L12.6	-2.143059081	-1.694162701	5.25E-26	1.00E-24
FAM153B	-3.429036185	-0.439222479	5.29E-26	1.01E-24
PGAM5	1.222605616	6.195097372	5.96E-26	1.13E-24
TMEM47	-2.005533578	5.047524208	6.14E-26	1.17E-24
DUS1L	1.406524548	7.279031837	6.19E-26	1.18E-24
RP11-384P7.7	-3.183236885	-2.209199878	6.31E-26	1.20E-24
RP11-640L9.2	-1.666824952	-1.774569518	6.32E-26	1.20E-24
FBXO16	1.94355946	2.860342904	6.33E-26	1.20E-24
HAPLN2	-2.663892935	-1.129391477	6.42E-26	1.22E-24
FNDC5	-2.26832558	1.232877137	6.58E-26	1.25E-24
SEPT7	-1.015311195	6.73409636	6.84E-26	1.30E-24
LAMTOR2	1.658587923	6.339357751	6.85E-26	1.30E-24
JUNB	-1.61284381	7.793746165	7.11E-26	1.34E-24
RGAG4	-1.588992565	3.630517766	7.15E-26	1.35E-24
ZBTB47	-1.21261766	4.409960767	7.30E-26	1.38E-24
XXbac-B476C20.9	1.609725273	0.295322041	7.31E-26	1.38E-24
AP000442.4	-1.962691727	-3.043811265	7.36E-26	1.39E-24
RIMS3	-1.999510574	2.098444322	7.66E-26	1.44E-24
GYLTL1B	2.661005662	6.632750947	7.72E-26	1.45E-24
PODXL2	2.370493267	6.580063683	7.78E-26	1.47E-24
AC005481.5	-2.587725848	-2.366253705	7.79E-26	1.47E-24
MIRLET7D	-2.290526933	-2.451670203	7.95E-26	1.50E-24
OSBPL5	-1.269058567	4.887979351	7.96E-26	1.50E-24
RP11-303E16.2	2.008796261	2.760937945	7.97E-26	1.50E-24
FAM83H-AS1	2.285256759	4.942980462	8.54E-26	1.60E-24
RP5-952N6.1	-3.547536793	-3.399127105	8.84E-26	1.66E-24
CTD-2033D15.3	-2.500226521	-2.68374687	9.32E-26	1.75E-24
JUN	-1.45654268	8.179975055	9.43E-26	1.77E-24
RP11-354E11.2	-2.742712167	-2.600032674	9.84E-26	1.84E-24
TTYH3	1.87386593	7.647980469	9.99E-26	1.87E-24
ATP6V1G2	-1.691386437	-0.115541014	1.01E-25	1.90E-24
CBX2	2.704102961	5.291071681	1.03E-25	1.92E-24
BRI3BP	1.627590577	5.190825043	1.05E-25	1.96E-24
PIK3IP1	-1.236692383	5.015285827	1.08E-25	2.02E-24
PITX1	5.028287645	4.715846134	1.13E-25	2.10E-24
JSRP1	4.926968119	4.367277157	1.13E-25	2.11E-24
RP3-368B9.2	-2.630229437	-3.253023766	1.15E-25	2.15E-24
PAGE4	-3.696262969	1.108720293	1.16E-25	2.16E-24
SLC16A2	-1.812376597	3.727193955	1.22E-25	2.28E-24
RAMP2	-1.57915476	4.42563155	1.26E-25	2.34E-24
AC092667.2	-2.46874506	-1.880679777	1.27E-25	2.36E-24
RAB26	3.574603252	2.659723577	1.35E-25	2.51E-24
FBXL6	1.605566705	5.306541577	1.35E-25	2.51E-24
AFAP1L2	-1.820822116	5.034969758	1.42E-25	2.64E-24
ZNF208	-2.731382249	-0.824418449	1.47E-25	2.73E-24
CLDN7	2.199639475	7.338343662	1.51E-25	2.79E-24
LSM4	1.482759184	7.263010099	1.55E-25	2.86E-24
RP11-84G21.1	-1.429865689	-0.464763953	1.64E-25	3.04E-24
KB-1448A5.1	-2.956588815	-3.132042727	1.80E-25	3.32E-24
TMEM255B	-1.381863742	2.496589095	1.88E-25	3.48E-24
PROSER2	1.793035654	4.790784185	1.99E-25	3.67E-24
CERS3-AS1	-3.303425849	-2.83636566	2.00E-25	3.69E-24
NOTCH4	-1.19065531	4.184005853	2.13E-25	3.93E-24
GINS4	2.384117114	3.511763073	2.14E-25	3.94E-24
KCNMB2	-2.496227478	0.271920098	2.19E-25	4.04E-24
SCD	2.488862823	8.173039272	2.22E-25	4.08E-24
RP11-770E5.1	-2.274754194	-3.088538802	2.25E-25	4.14E-24
WISP1	-1.910864669	2.098621799	2.25E-25	4.14E-24
SLC2A6	2.345352059	4.036600935	2.25E-25	4.14E-24
CHURC1	-1.027362968	4.972154747	2.31E-25	4.25E-24
EDEM2	1.118526169	5.62039965	2.42E-25	4.44E-24
CD248	-1.735106941	5.56173966	2.50E-25	4.58E-24
NACC2	-1.30983419	5.084280673	2.62E-25	4.80E-24
ABHD12	1.251217329	6.821032437	2.74E-25	5.02E-24
LINC01352	-2.180974001	-2.473483241	3.07E-25	5.62E-24
ANGPTL2	-1.542518959	5.287277897	3.08E-25	5.63E-24
FBXO30	-1.102619153	4.069141437	3.10E-25	5.68E-24
RP11-56D16.8	-2.366321384	-3.448092061	3.16E-25	5.78E-24
AC009299.5	-1.825948522	-1.385015196	3.32E-25	6.06E-24
ADCY4	-1.707749765	3.644425262	3.40E-25	6.21E-24
TTLL4	1.105853484	4.897487926	3.45E-25	6.29E-24
ATP5G1P4	3.197719172	0.143322412	3.47E-25	6.33E-24
SVILP1	-1.942316562	-0.6633119	3.50E-25	6.37E-24
KB-1517D11.4	-3.558028615	-3.074994048	3.70E-25	6.74E-24
GRHL1	2.433715307	3.760158601	3.75E-25	6.82E-24
MNX1	5.244746455	2.359141417	3.76E-25	6.85E-24
KNDC1	-2.85894599	2.442666147	3.85E-25	7.00E-24
C1orf210	2.090655949	4.195376409	3.93E-25	7.15E-24
ARRDC1	1.48149448	6.59204532	4.11E-25	7.46E-24
AL031587.1	-1.561403586	-0.785890974	4.41E-25	8.01E-24
RANGAP1	1.364107093	7.422497727	4.61E-25	8.36E-24
DIO3	-2.803708739	0.543259663	4.65E-25	8.43E-24
MXI1	-1.102068706	5.389425409	4.76E-25	8.62E-24
INTS7	1.109099595	4.848359946	4.78E-25	8.67E-24
KDF1	1.750440751	4.889407347	4.81E-25	8.70E-24
CAMKMT	1.233933513	3.754733679	5.24E-25	9.48E-24
VN1R85P	-3.485704885	-3.152991854	5.51E-25	9.95E-24
HDGF	1.259698312	8.82381272	5.62E-25	1.02E-23
TIMM8B	1.428008553	5.750798262	5.73E-25	1.03E-23
SLC35B1	1.015278766	5.94296254	5.80E-25	1.05E-23
CFD	-2.345206131	3.699924867	5.98E-25	1.08E-23
MGC16275	-1.617518877	-1.820835746	6.46E-25	1.16E-23
CTD-2510F5.4	2.79595051	0.73162516	6.47E-25	1.17E-23
LINC01579	-2.37833407	0.543554027	6.61E-25	1.19E-23
FAM132B	4.786214073	4.108718424	6.73E-25	1.21E-23
SAMD10	1.594433123	4.342245135	6.80E-25	1.22E-23
VAX2	3.587370357	3.104355979	6.95E-25	1.25E-23
TUBG1	1.518034844	6.083839686	6.99E-25	1.25E-23
AIM1L	3.600723	2.931761262	7.84E-25	1.41E-23
RAET1K	3.075351181	-0.810062955	7.85E-25	1.41E-23
RP4-616B8.5	3.132290614	-0.986520319	7.86E-25	1.41E-23
LRRC59	1.192722975	7.399010027	8.05E-25	1.44E-23
CEP112	-1.380603976	2.926650313	8.10E-25	1.45E-23
CTC-490E21.11	-1.621378053	-0.252781241	8.19E-25	1.46E-23
DPYSL2	-1.670186988	5.684011634	8.29E-25	1.48E-23
RORB-AS1	-2.912714243	-3.305920728	8.38E-25	1.50E-23
GLP2R	-2.798355956	-2.004638693	8.42E-25	1.50E-23
AC096772.6	-1.2650171	1.740406045	8.76E-25	1.56E-23
PRND	-2.990826505	0.136901912	9.10E-25	1.62E-23
ALG3	1.490161716	6.30020876	9.27E-25	1.65E-23
BRCA2	2.088189307	3.170975057	9.34E-25	1.66E-23
OAZ3	1.812742418	1.622132295	9.37E-25	1.67E-23
HNRNPAB	1.005536088	7.768679713	9.90E-25	1.76E-23
CCND2-AS2	-2.708366743	-3.369097398	9.97E-25	1.77E-23
TNFSF12	-1.415503694	4.445706645	1.01E-24	1.80E-23
SERP2	-1.654189803	1.389406679	1.04E-24	1.85E-23
TSPAN17	1.134815022	5.874269453	1.12E-24	1.98E-23
RP11-367J11.3	-1.843031889	-1.009451221	1.13E-24	2.00E-23
RP11-64B16.2	-1.538664941	-1.085088799	1.27E-24	2.25E-23
AMZ1	-1.840026408	-0.476203489	1.29E-24	2.28E-23
RBPMS	-1.496533781	6.328071184	1.30E-24	2.30E-23
FRMD3	-1.645082403	1.636025512	1.30E-24	2.30E-23
OPCML	-3.023696786	-0.462249018	1.32E-24	2.32E-23
NIPSNAP3B	-1.311465263	1.399452357	1.32E-24	2.33E-23
AQP8	-2.523534969	-1.713924872	1.32E-24	2.33E-23
SLC7A3	-2.612835675	0.997199203	1.32E-24	2.33E-23
RBMS1	-1.227703565	5.802002672	1.33E-24	2.34E-23
SYT1	-2.680383336	2.679441129	1.38E-24	2.43E-23
KRT18	2.459579522	9.89387197	1.42E-24	2.49E-23
KPNA5	-1.243224684	3.337753877	1.47E-24	2.58E-23
PLEKHH2	-2.101022706	3.332962069	1.47E-24	2.59E-23
HAUS8	1.581933517	4.004639058	1.55E-24	2.73E-23
CENPL	1.435484631	3.156208111	1.59E-24	2.79E-23
SLC12A8	1.80343265	4.228871863	1.69E-24	2.97E-23
LIFR-AS1	-1.561595053	0.712115142	1.73E-24	3.03E-23
RUNDC3B	-2.123066146	1.633549152	1.79E-24	3.13E-23
CCDC36	-2.047787826	-1.217777248	1.80E-24	3.15E-23
RCAN2	-1.896021929	3.446602794	1.80E-24	3.15E-23
HOXD10	-1.993196214	3.49444847	1.85E-24	3.23E-23
PDE7A	1.424265683	5.368905242	1.97E-24	3.45E-23
RP11-775D22.2	-2.355162427	-2.748740009	1.99E-24	3.48E-23
NBEAL2	1.63490778	6.886992381	2.10E-24	3.67E-23
C14orf132	-2.089735988	4.759192208	2.14E-24	3.73E-23
DZIP1	-1.776331446	4.095790494	2.54E-24	4.43E-23
APOD	-2.832307679	5.231075775	2.59E-24	4.52E-23
GREM1	-2.417781571	2.994466877	2.68E-24	4.68E-23
RP11-531F16.4	-1.829019584	-1.841341261	2.72E-24	4.73E-23
AKNA	-1.260856347	5.647331124	2.86E-24	4.98E-23
ANO4	-2.375257929	1.145517947	2.93E-24	5.10E-23
BEST1	-1.407151789	1.174119769	2.97E-24	5.17E-23
PRICKLE1	-1.757274224	2.872674724	3.09E-24	5.37E-23
PLA2G4C	-1.611476859	2.357723743	3.19E-24	5.55E-23
ADIRF-AS1	-1.936304831	1.775205032	3.33E-24	5.79E-23
SMAD5	-1.016222469	5.666784915	3.35E-24	5.81E-23
MAP3K7CL	-1.376745215	1.813595528	3.43E-24	5.96E-23
B3GNT4	2.380849128	1.336989733	3.44E-24	5.96E-23
CPNE5	-1.880516875	2.503907539	3.51E-24	6.07E-23
ENTPD7	1.690858561	3.894150492	3.57E-24	6.19E-23
VDAC1	1.100975984	7.567356416	3.67E-24	6.35E-23
ARID5B	-1.205596075	6.186422434	3.69E-24	6.38E-23
PCNA	1.492721414	6.886367816	3.78E-24	6.53E-23
TBX2	-1.868860595	4.451592114	3.95E-24	6.82E-23
TXNL4A	1.210346566	6.23267786	4.04E-24	6.97E-23
GRHL2	2.055829337	6.241172763	4.47E-24	7.70E-23
RP4-742C19.13	-1.769881478	-0.904631409	4.47E-24	7.70E-23
USP51	-1.595410016	2.268493923	4.55E-24	7.84E-23
MAPK13	1.76263379	5.959839727	4.57E-24	7.88E-23
LEMD1-AS1	-2.700991126	-0.865443693	4.83E-24	8.31E-23
RASA3	-1.48608103	4.021266459	5.12E-24	8.81E-23
TYMS	2.159800133	5.052678731	5.36E-24	9.21E-23
RP11-752L20.3	-1.918019038	0.32403293	5.55E-24	9.54E-23
AC132008.1	-2.18627163	-3.106988246	5.69E-24	9.77E-23
PLA2G3	4.1448488	1.631969607	5.78E-24	9.91E-23
ORMDL2	1.327412195	5.287345346	5.95E-24	1.02E-22
PCDHB7	-2.009389138	1.52225684	6.43E-24	1.10E-22
MARVELD3	1.713928494	4.628423017	6.49E-24	1.11E-22
HCG23	-2.894280315	-1.553604931	6.67E-24	1.14E-22
KLHL10	-1.949063307	-2.513353798	6.85E-24	1.17E-22
DBNDD2	-1.394056786	1.405132599	6.96E-24	1.19E-22
TET3	1.364839532	5.447185222	7.02E-24	1.20E-22
C14orf80	1.869458275	4.925959406	7.07E-24	1.21E-22
TLE4	-1.85375059	3.57632989	7.53E-24	1.28E-22
TMEM204	-1.565479116	4.232142901	7.76E-24	1.32E-22
HK2	2.009517189	6.367046931	7.80E-24	1.33E-22
OR7E38P	2.076154907	3.024974297	8.02E-24	1.37E-22
TM7SF2	2.267965921	6.654479562	8.05E-24	1.37E-22
MFSD3	1.912425689	5.285706479	8.09E-24	1.38E-22
ARTN	2.313046193	2.718877352	8.19E-24	1.39E-22
CMTM5	-2.943276531	-2.291403485	8.23E-24	1.40E-22
ZNF658	-1.175767977	0.837921529	8.43E-24	1.43E-22
CDKN2A	4.687754115	5.829336621	8.63E-24	1.47E-22
RP11-424C20.2	3.371770463	-0.028034646	8.81E-24	1.49E-22
LINC00667	-1.927756462	3.340168037	8.83E-24	1.50E-22
TYMSOS	2.400456916	0.931548564	9.01E-24	1.53E-22
PDLIM7	-1.455803237	6.824288784	9.11E-24	1.54E-22
GNAZ	-1.683776046	3.160758842	9.15E-24	1.55E-22
CLSTN2	-2.427922	4.263837292	9.25E-24	1.56E-22
RP11-182J1.1	-2.105732358	-3.252194504	9.27E-24	1.57E-22
FTLP14	2.96245058	0.617295192	9.45E-24	1.60E-22
BORA	1.560871307	2.500535638	9.70E-24	1.64E-22
RP4-575N6.4	-1.820262506	-2.456523217	1.00E-23	1.70E-22
ELF5	7.210658723	2.670416587	1.01E-23	1.71E-22
ZNF676	-3.077678897	-1.483766986	1.03E-23	1.74E-22
RP11-98L5.4	-4.478585741	-2.875486547	1.04E-23	1.75E-22
PRKD1	-1.56164284	3.006887355	1.06E-23	1.78E-22
KIF26A	-2.309995912	2.490736078	1.09E-23	1.83E-22
BACH2	-1.987009299	2.184290191	1.11E-23	1.87E-22
SNTG2	-2.820381823	-1.211552713	1.13E-23	1.90E-22
NMU	4.206260225	3.004973344	1.15E-23	1.92E-22
U62631.5	-3.237784415	-3.075450906	1.15E-23	1.93E-22
ESRP1	2.000929231	6.624592659	1.15E-23	1.94E-22
RFC2	1.203516526	5.396339342	1.17E-23	1.96E-22
HBD	-3.277985764	-2.794366923	1.20E-23	2.02E-22
MEG3	-2.481685353	4.183330875	1.22E-23	2.05E-22
RP11-513O13.1	-2.068254324	-2.612276386	1.25E-23	2.09E-22
EFNA3	2.559109343	3.523674982	1.25E-23	2.10E-22
SLC5A6	1.507783774	5.891291786	1.33E-23	2.22E-22
TERT	4.211920295	0.952927612	1.34E-23	2.25E-22
PRKACB	-1.255334659	4.696385217	1.38E-23	2.31E-22
ADAMTS1	-1.838934688	6.896553974	1.41E-23	2.35E-22
CTC-436P18.3	-3.119191431	-3.173635859	1.41E-23	2.36E-22
LINC01229	-2.493238431	-2.738268049	1.46E-23	2.44E-22
KRT8P3	2.937844618	2.114213921	1.47E-23	2.45E-22
RAB11FIP4	2.12074859	6.594446265	1.50E-23	2.51E-22
NOP2	1.13563557	6.064228932	1.54E-23	2.56E-22
RGS9	-2.242625884	1.226500856	1.63E-23	2.71E-22
AP1S1	1.15576396	5.917731832	1.63E-23	2.71E-22
VAMP8	1.611243775	6.939986662	1.64E-23	2.72E-22
RP11-380B4.3	-1.823426621	-1.21338489	1.65E-23	2.75E-22
KLF15	-1.744899095	2.704130171	1.66E-23	2.77E-22
RASA4DP	-1.942157776	-1.747294968	1.67E-23	2.78E-22
LINC01166	-3.56258002	-3.368956527	1.68E-23	2.79E-22
CTD-2555O16.4	-1.090833459	-0.027037921	1.70E-23	2.82E-22
YIF1B	1.370138094	5.916474988	1.75E-23	2.91E-22
POLR2H	1.218797065	6.528186539	1.76E-23	2.91E-22
C3orf18	-1.368399983	2.852766881	1.77E-23	2.94E-22
HLA-F-AS1	-1.922257622	0.123903127	1.81E-23	3.00E-22
UCHL3	1.323798389	3.297492842	1.83E-23	3.02E-22
RP11-295G20.2	2.583893618	3.1254134	1.88E-23	3.10E-22
CDK16	1.482788615	7.846390101	1.99E-23	3.29E-22
SHMT2	1.459035191	7.164454869	2.06E-23	3.41E-22
SPTBN2	2.24439112	6.542117948	2.16E-23	3.58E-22
PARPBP	1.869574917	3.103163178	2.24E-23	3.70E-22
AC009336.1	-2.575340805	-3.376917079	2.25E-23	3.72E-22
ACVRL1	-1.294067936	4.560187787	2.31E-23	3.80E-22
FOXP1	-1.159442152	5.4961027	2.35E-23	3.88E-22
TOR1AIP1	-1.018336996	5.719451063	2.36E-23	3.89E-22
ZNF385D	-2.031929781	0.573473414	2.42E-23	3.98E-22
DEFB124	-2.813022124	-1.929390112	2.45E-23	4.04E-22
LDHA	1.610749684	9.464922336	2.51E-23	4.13E-22
EXOC3L2	-1.271225869	2.499187019	2.56E-23	4.21E-22
ISLR	-1.861946651	7.115227819	2.60E-23	4.27E-22
RP11-573G6.6	-2.182137247	-2.040178066	2.66E-23	4.36E-22
RP11-359B12.2	-1.148598107	1.334230648	2.71E-23	4.46E-22
FNBP1	-1.289653899	5.962112819	3.02E-23	4.95E-22
ANO9	2.053024617	5.244487947	3.02E-23	4.95E-22
ATF3	-1.997305388	5.799205468	3.03E-23	4.97E-22
CTSV	4.522756425	6.570544061	3.09E-23	5.07E-22
MESP1	4.715542185	3.854957868	3.10E-23	5.07E-22
OTC	-3.368690896	-2.135582395	3.58E-23	5.86E-22
KIAA0087	-2.804433218	-1.92236868	3.61E-23	5.90E-22
ATP13A2	1.472374027	6.689164413	3.72E-23	6.08E-22
BTG2	-1.597778035	7.485535922	3.85E-23	6.29E-22
MAP7	1.494857549	5.402524349	3.98E-23	6.50E-22
FAM129A	-2.036952146	4.936053989	4.05E-23	6.61E-22
CDO1	-2.737316082	1.496687483	4.11E-23	6.71E-22
GABPA	-1.083119198	4.436087764	4.15E-23	6.77E-22
TSPYL4	-1.03415556	5.010714926	4.45E-23	7.25E-22
CSTB	1.792912212	8.277697811	4.46E-23	7.26E-22
TSC22D3	-1.421786992	6.048134253	4.50E-23	7.32E-22
PPIF	1.574005079	6.484151658	4.50E-23	7.32E-22
ACOX2	-1.856567795	2.735023259	4.70E-23	7.64E-22
PDGFRL	-1.891932272	3.335261297	4.93E-23	8.01E-22
EBF2	-2.819426334	-1.151490261	5.06E-23	8.22E-22
OPN1SW	-1.294799427	0.316057562	5.20E-23	8.43E-22
ATAD3A	1.356750142	5.598693083	5.23E-23	8.49E-22
CRACR2B	2.616459614	6.060191196	5.33E-23	8.64E-22
ZSCAN16	1.211438501	3.229806155	5.37E-23	8.70E-22
AC016995.3	-2.377244283	-1.267378122	5.38E-23	8.72E-22
SNRPGP2	1.315192706	1.622170551	5.81E-23	9.41E-22
DBI	1.404298775	6.629003784	5.83E-23	9.43E-22
UGGT1	1.012642993	6.815402378	5.87E-23	9.50E-22
MAP2K6	2.715619281	5.505759658	5.89E-23	9.53E-22
C2orf74	-2.163583317	-0.140396766	5.94E-23	9.60E-22
COL6A3	-1.878905065	7.94254469	5.97E-23	9.64E-22
RP13-516M14.1	-1.302386858	2.030791397	5.97E-23	9.64E-22
SLC25A13	1.13682058	5.427170164	6.06E-23	9.78E-22
HOXB13	6.80455841	3.258752502	6.09E-23	9.82E-22
SIX4	1.687053492	4.680617436	6.16E-23	9.93E-22
SLC29A2	1.977944912	5.125634472	6.28E-23	1.01E-21
CSPG4	-1.640111595	4.555600856	6.48E-23	1.04E-21
CELF2	-1.821653904	4.58540975	6.64E-23	1.07E-21
DNM3OS	-2.197731036	2.047233256	6.79E-23	1.09E-21
ANXA13	-3.132774868	0.741750746	6.89E-23	1.11E-21
NEU1	1.307026479	6.90635737	7.31E-23	1.17E-21
ILF2	1.130738121	8.051473002	7.39E-23	1.19E-21
WARS2-IT1	-2.533519182	-2.149824148	7.46E-23	1.20E-21
FOXP3	2.32290963	2.116743968	7.62E-23	1.22E-21
PDLIM5	-1.252324974	6.740006518	7.74E-23	1.24E-21
RPN2	1.223911197	8.925777617	8.14E-23	1.30E-21
P2RY12	-2.510307608	-1.615159678	8.17E-23	1.31E-21
RP11-109J4.1	4.722412047	1.875195535	8.65E-23	1.38E-21
ARHGEF17	-1.105634585	6.065304893	8.73E-23	1.40E-21
SEC23A	-1.138097839	5.373240097	8.79E-23	1.40E-21
DQX1	4.185551268	0.425102239	8.95E-23	1.43E-21
LINC00958	2.249011286	3.988354571	9.63E-23	1.54E-21
EPAS1	-1.390733025	6.927995009	1.01E-22	1.61E-21
[truncated: 9,532 more rows]
