# Supplementary material for: The modulatory properties of Astragalus membranaceus treatment on endometrial cancer: an integrated pharmacological method
Source: PeerJ. 2021 Aug 24;9:e11995. doi: 10.7717/peerj.11995 (PMC8395571; doi:10.7717/peerj.11995)
Supplement: Supplemental Information 7 [file peerj-09-11995-s007.xlsx]

## Sheet: Sheet1
		Gene				△CT=CT target gene-Ct reference gene				△△CT=△CT experiment-△CT control				Amplification factor=2-△△CT
Cell lines	Group	Actin	p53			p53				p53				p53
Ishikawa	0μM	15.351	13.634			-1.717				0				1
		15.559	13.372			-2.187				0				1
		16.47	13.79			-2.68				0				1
	40μM	16.176	14.145			-2.031				-0.314				1.24315
		15.993	13.35			-2.643				-0.456				1.37173
		16.075	12.698			-3.377				-0.697				1.62113
	80μM	16.965	14.017			-2.948				-1.231				2.3473
		16.91	13.248			-3.662				-1.475				2.77984
		16.553	12.472			-4.081				-1.401				2.64085
						△CT=CT target gene-Ct reference gene				△△CT=△CT experiment-△CT control				Amplification factor=2-△△CT
Cell lines	Group	Actin	p53			p53				p53				p53
HEC-1A	0μM	17.441	14.917			-2.524				0				1
		17.395	14.492			-2.903				0				1
		16.966	13.414			-3.552				0				1
	40μM	18.84	15.968			-2.872				-0.348				1.27279
		18.272	14.788			-3.484				-0.581				1.49589
		18.538	14.524			-4.014				-0.462				1.37745
	80μM	19.047	15.198			-3.849				-1.325				2.50533
		19.004	14.659			-4.345				-1.442				2.71697
		18.825	13.92			-4.905				-1.353				2.55443
						△CT=CT target gene-Ct reference gene				△△CT=△CT experiment-△CT control				Amplification factor=2-△△CT
Cell lines	Group	Actin	p53			p53				p53				p53
HEC-251	0μM	15.527	13.678			-1.849				0				1
		16.692	13.091			-3.601				0				1
		15.392	13.264			-2.128				0				1
	40μM	16.389	14.062			-2.327				-0.478				1.39281
		15.478	11.435			-4.043				-0.442				1.35849
		15.903	13.268			-2.635				-0.507				1.42109
	80μM	14.376	11.049			-3.327				-1.478				2.78562
		15.578	10.674			-4.904				-1.303				2.46741
		14.629	11.039			-3.59				-1.462				2.7549
