# Supplementary material for: The modulatory properties of Astragalus membranaceus treatment on endometrial cancer: an integrated pharmacological method
Source: PeerJ. 2021 Aug 24;9:e11995. doi: 10.7717/peerj.11995 (PMC8395571; doi:10.7717/peerj.11995)
Supplement: Supplemental Information 8 [file peerj-09-11995-s008.xlsx]

## Sheet: Sheet1
		Gene				△CT=CT target gene-Ct reference gene				△△CT=△CT experiment-△CT control				Amplification factor=2-△△CT
Cell lines	Group	Actin	ERβ			ERβ				ERβ				ERβ
Ishikawa	0μM	17.182	9.864			-7.318				0				1
		16.989	9.4337			-7.555				0				1
		16.92	9.5783			-7.342				0				1
	40μM	16.559	8.69503			-7.864				-0.546				1.46003
		16.381	8.21217			-8.169				-0.614				1.5305
		16.355	8.33523			-8.02				-0.678				1.59992
	80μM	16.65	8.42127			-8.229				-0.911				1.88035
		16.367	7.94776			-8.419				-0.864				1.82008
		16.421	8.26372			-8.157				-0.815				1.7593
						△CT=CT target gene-Ct reference gene				△△CT=△CT experiment-△CT control				Amplification factor=2-△△CT
Cell lines	Group	Actin	ERβ			ERβ				ERβ				ERβ
HEC-1A	0μM	16.884	8.574			-8.31				0				1
		16.265	8.653			-7.612				0				1
		17.142	8.989			-8.153				0				1
	40μM	16.639	7.615			-9.024				-0.714				1.64035
		16.253	7.883			-8.37				-0.758				1.69114
		16.475	7.635			-8.84				-0.687				1.60993
	80μM	16.293	6.763			-9.53				-1.22				2.32947
		16.587	7.989			-8.598				-0.986				1.98069
		16.323	7.346			-8.977				-0.824				1.77031
						△CT=CT target gene-Ct reference gene				△△CT=△CT experiment-△CT control				Amplification factor=2-△△CT
Cell lines	Group	Actin	ERβ			ERβ				ERβ				ERβ
HEC-251	0μM	16.654	7.985			-8.669				0				1
		16.765	8.317			-8.448				0				1
		17.003	8.113			-8.89				0				1
	40μM	16.439	6.792			-9.647				-0.978				1.96973
		16.271	7.088			-9.183				-0.735				1.6644
		16.519	6.908			-9.611				-0.721				1.64832
	80μM	16.523	6.709			-9.814				-1.145				2.21146
		16.518	6.855			-9.663				-1.215				2.32141
		16.191	6.209			-9.982				-1.092				2.13169
