# Supplementary material for: The modulatory properties of Astragalus membranaceus treatment on endometrial cancer: an integrated pharmacological method
Source: PeerJ. 2021 Aug 24;9:e11995. doi: 10.7717/peerj.11995 (PMC8395571; doi:10.7717/peerj.11995)
Supplement: Supplemental Information 9 [file peerj-09-11995-s009.xlsx]

## Sheet: Sheet1
Ishikawa	Number (mg/mL)	CCK8(Blank group)	0μM	40μM	80μM
	1-OD value	0.275	0.837	0.566285	0.41949
	2-OD value	0.215	0.899	0.702966	0.327928
	3-OD value	0.227	0.902	0.585627	0.349917
	4-OD value	0.207	0.819	0.5242	0.285703
	5-OD value	0.2	0.89	0.55604	0.29591
	6-OD value	0.238	0.838	0.4984	0.3823
	Relative cell growth rate (RGR)
	1-OD value		1	0.5183	0.2571
	2-OD value		1	0.7134	0.1651
	3-OD value		1	0.5313	0.1821
	4-OD value		1	0.5183	0.1286
	5-OD value		1	0.516	0.139
	6-OD value		1	0.434	0.2405
HEC-1A	Relative cell growth rate (RGR)	CCK8(Blank group)	0μM	40μM	80μM
	1-OD value	0.226	0.817	0.657607	0.420144
	2-OD value	0.223	0.885	0.691431	0.531757
	3-OD value	0.225	0.866	0.623766	0.422813
	4-OD value	0.208	1.028	0.60816	0.452442
	5-OD value	0.206	0.905	0.798403	0.48525
	6-OD value	0.239	0.892	0.61774	0.390431
	Relative cell growth rate (RGR)
	1-OD value		1	0.7303	0.3285
	2-OD value		1	0.7076	0.4664
	3-OD value		1	0.6221	0.3086
	4-OD value		1	0.488	0.2981
	5-OD value		1	0.8475	0.3995
	6-OD value		1	0.58	0.2319
HEC-251	Number (mg/mL)	CCK8(Blank group)	0μM	40μM	80μM
	1-OD value	0.22	1.918	1.03436	0.647387
	2-OD value	0.204	2.022	1.30734	0.910838
	3-OD value	0.218	2.039	0.78943	0.948767
	4-OD value	0.196	1.993	0.998001	0.63932
	5-OD value	0.201	1.996	0.894588	0.77181
	6-OD value	0.231	1.941	0.987333	0.81924
	Relative cell growth rate (RGR)
	1-OD value		1	0.4796	0.2517
	2-OD value		1	0.6069	0.3888
	3-OD value		1	0.3138	0.4013
	4-OD value		1	0.4463	0.2467
	5-OD value		1	0.3864	0.318
	6-OD value		1	0.4423	0.344
