# Supplementary material for: The modulatory properties of Astragalus membranaceus treatment on endometrial cancer: an integrated pharmacological method
Source: PeerJ. 2021 Aug 24;9:e11995. doi: 10.7717/peerj.11995 (PMC8395571; doi:10.7717/peerj.11995)
Supplement: Supplemental Information 11 [file peerj-09-11995-s011.txt]

id	filename	md5	size	state
008103cb-a478-4d89-9c1e-9db32b7393f8	008103cb-a478-4d89-9c1e-9db32b7393f8/6e8a406c-b5e0-4eb1-b4bc-77e57ef72350.htseq.counts.gz	171a7f19c037ef0e0b3fb90ce8469d9a	245894	validated
00e47883-c7a7-4504-9413-e0014b41caf8	00e47883-c7a7-4504-9413-e0014b41caf8/69ee0de8-763d-49de-8410-b8d564cd7afe.htseq.counts.gz	e0a4c9ef6aaf979ca3f8361cc3a976e8	255209	validated
00ec434d-b51a-4e74-b486-e7b607f1b04c	00ec434d-b51a-4e74-b486-e7b607f1b04c/08b60e36-2683-4650-bcf4-0fe4af20607f.htseq.counts.gz	f8391262f27c37b99ea779e6e61c2c58	253805	validated
01f18af4-75e7-48d4-83fd-b15a56ea5f31	01f18af4-75e7-48d4-83fd-b15a56ea5f31/44f2c75c-1de9-4100-8a58-c4841fa03c20.htseq.counts.gz	1193e2521e30caabc9dcbebce5b52e88	255660	validated
020e5f20-aba5-4ab0-8213-f52fb47cabb6	020e5f20-aba5-4ab0-8213-f52fb47cabb6/63b4d44a-7744-4edc-8582-368958d3cb20.htseq.counts.gz	49cdc6d1e15aeb20e373bccbdd357729	245124	validated
02445026-ad12-43e4-8c30-54e07513a412	02445026-ad12-43e4-8c30-54e07513a412/1bac1f6a-df2a-4167-82b9-eb00cda814c9.htseq.counts.gz	f45f9c0174d5422a9fd546dea8c10f14	244128	validated
0265cc02-40b5-4906-bda0-68caaaed047d	0265cc02-40b5-4906-bda0-68caaaed047d/6e30a4b7-b56d-4b61-a853-387b50ca75b3.htseq.counts.gz	fd021a328158cad90540cd599637f4e6	243483	validated
02703362-83cc-4b7c-815f-81f33f475c31	02703362-83cc-4b7c-815f-81f33f475c31/6511edbd-3674-4aa2-9927-47575f33afd5.htseq.counts.gz	5aa7fcff9c26c913d923714a2f9daf6b	256419	validated
034abaea-db54-4ff4-8e0b-b44dbee1c13d	034abaea-db54-4ff4-8e0b-b44dbee1c13d/02ae3e1a-390c-4f9c-8435-6141296b578e.htseq.counts.gz	808e7b4c1a19dba5bfb1d1ba86bf227c	243059	validated
03576ece-7979-403e-85d8-715a2370acac	03576ece-7979-403e-85d8-715a2370acac/a3cc902b-3b03-4025-a06e-8c6ff3357b66.htseq.counts.gz	527ef58a25b6bf51d4e87a5e22d2b534	241567	validated
0369aff7-f987-4322-8ff7-78c2e4207555	0369aff7-f987-4322-8ff7-78c2e4207555/05ac38d7-29f0-46ae-b4d2-a908a4a9599b.htseq.counts.gz	2c54435aa5fedba3c3cc67b71ecb3be2	245521	validated
036be30b-9530-4a92-94f6-5465ee6f1faf	036be30b-9530-4a92-94f6-5465ee6f1faf/ffea1798-2d46-4425-b43d-823c4e512a43.htseq.counts.gz	e7bb8d0b26195cdcaf281eb36a5940bf	249178	validated
03b46312-c582-4cc6-96fd-911e617e1cef	03b46312-c582-4cc6-96fd-911e617e1cef/18c907bb-5ea1-40ff-9d5c-a93c9129d104.htseq.counts.gz	afad5331cf0165bbfd9c34a77ef3205d	251116	validated
03f168e7-5508-4117-add6-e8e1c0f3966a	03f168e7-5508-4117-add6-e8e1c0f3966a/3f4ffd99-d1b2-4f56-8ba8-071f59503c8a.htseq.counts.gz	f65e695329bbf10098c583c843c27a44	236143	validated
048b2970-a98e-40f2-b4aa-4252a18ec298	048b2970-a98e-40f2-b4aa-4252a18ec298/6bfd36c9-7c8c-40ad-9888-e3986d80f357.htseq.counts.gz	3ce2dd2ba0bebe022683bc1c81fddd73	245762	validated
04a74558-bdd2-41e9-89fd-e06ddcc3257b	04a74558-bdd2-41e9-89fd-e06ddcc3257b/403f8d67-ffe2-466a-93ce-5bcefd609040.htseq.counts.gz	a8172d98bd3d63a08407f4f25237292e	245880	validated
055f703c-1963-4723-bb9a-f015e5e593c2	055f703c-1963-4723-bb9a-f015e5e593c2/39f87aff-f96b-4f2d-a36d-10558054657a.htseq.counts.gz	208e546e8d5459164acca79b6de166b4	252638	validated
05f15623-de75-46b2-ae4d-a8ee6b3d664e	05f15623-de75-46b2-ae4d-a8ee6b3d664e/08834b43-87fd-4759-9350-964457f879bb.htseq.counts.gz	cccca0725f04935b0a273f58bfb1d376	246897	validated
07306132-5eee-4e33-93f6-9fd233f4ccab	07306132-5eee-4e33-93f6-9fd233f4ccab/a73e37eb-a9a3-4494-8cc8-3ae37acede20.htseq.counts.gz	04092df5b60067cab6c4a1e853b379a1	257008	validated
07adf2dd-5e01-4928-9d05-5077257249be	07adf2dd-5e01-4928-9d05-5077257249be/0214a707-de46-4b7b-899b-89390ad86b60.htseq.counts.gz	1d678203ff4ad21fd8de8af000ea02d5	260380	validated
083df11e-8c68-4b0c-8976-e4b7a974034b	083df11e-8c68-4b0c-8976-e4b7a974034b/bb1160fd-9f7e-48a7-b9d1-4bdfa6e26588.htseq.counts.gz	1d88626aaeabee8ec6ec1ce9d0f7605f	252326	validated
084ce75e-8e4e-4f03-ae0f-1f51cfb02996	084ce75e-8e4e-4f03-ae0f-1f51cfb02996/61fd020e-b8a4-4214-b674-2dc6e3169510.htseq.counts.gz	2ba338d48a5e4a35cb2d0e8be93bd329	255268	validated
0885b86b-69c0-4e85-a491-30d6f9534ff7	0885b86b-69c0-4e85-a491-30d6f9534ff7/9d069f52-1dbe-424a-b1f9-d88ce964c93e.htseq.counts.gz	5083cc1fe27b514158f87d10421685be	254003	validated
089ca769-7b2d-4c8a-a137-c88c7693fea2	089ca769-7b2d-4c8a-a137-c88c7693fea2/146ec029-21fe-4f5c-bca1-b1af900787e9.htseq.counts.gz	1a30971560f454c2d6135bb234e56740	243786	validated
08e20b07-dfef-4dca-aa04-5252e96e7a2c	08e20b07-dfef-4dca-aa04-5252e96e7a2c/414b7dc4-d43b-4a93-b3d6-249f45be606b.htseq.counts.gz	edde228747509298de192db55aa99fb4	252326	validated
093193a0-b9e2-4b26-a260-5807396350a5	093193a0-b9e2-4b26-a260-5807396350a5/dae5e5d9-b037-4d4a-90e4-b95fbfeed478.htseq.counts.gz	90244d681f7b9693337d969c8045925f	246608	validated
09495756-ee52-4154-81e0-933705d1b959	09495756-ee52-4154-81e0-933705d1b959/1a766cb4-eb5e-44a1-ac95-2f3f87992cd0.htseq.counts.gz	524453c877e9a0949c59de2b251e27f3	246568	validated
09d6e6c6-3607-4fc8-91e0-83b9be8e9f2b	09d6e6c6-3607-4fc8-91e0-83b9be8e9f2b/77035676-a6bf-4e20-ad0e-9abec766ab0a.htseq.counts.gz	96c2734721bb9798035be657135c7868	248610	validated
0a3808d9-d4d2-4bd8-a91c-e6158f83ab1d	0a3808d9-d4d2-4bd8-a91c-e6158f83ab1d/8de508c8-1e2d-4b83-81c2-39b3ba2c67a7.htseq.counts.gz	6bc8762ba87d721c520fe4c3436e0aa7	250062	validated
0a4d509b-2545-4ca1-9573-66d280ee9515	0a4d509b-2545-4ca1-9573-66d280ee9515/3949d143-ea2f-49b8-a003-5e49d06fde1a.htseq.counts.gz	e5cafac7be2dffa82edf5769468a35d8	249998	validated
0a9c0939-d535-4be0-bb1a-0404cfa20787	0a9c0939-d535-4be0-bb1a-0404cfa20787/16a67a95-996d-47d0-a311-6dfda6eba085.htseq.counts.gz	80c16127136c2993819ff4041fbbe7fa	246096	validated
0abfebd4-c541-4164-a51c-b615ff0858c4	0abfebd4-c541-4164-a51c-b615ff0858c4/f3ef32dc-5c02-414d-af11-92064cc4dc1d.htseq.counts.gz	fc24ed20f8c43784cdedfc4c3797eb42	244036	validated
0ae57911-b760-40d9-843a-f090e5784d63	0ae57911-b760-40d9-843a-f090e5784d63/db7b7f18-8a34-466f-b93a-087309fd68b9.htseq.counts.gz	96694771af6c9ef9af4f47ec9bb8dfe5	252844	validated
0baf0d12-6457-411f-a327-5544a84921f6	0baf0d12-6457-411f-a327-5544a84921f6/135d3378-fcae-4059-83e9-0887cf516313.htseq.counts.gz	6a5c5e313ce0e9ad4c077c2e67e30c7d	255538	validated
0bb89e38-897d-4ab6-81d8-b905c46e7641	0bb89e38-897d-4ab6-81d8-b905c46e7641/6acc4fa9-8557-4812-9ebd-8eb838432f06.htseq.counts.gz	42418b141bcbf212c066748ab4e8f2a5	246555	validated
0bf2a819-a3a0-477e-907e-89a65e1989fa	0bf2a819-a3a0-477e-907e-89a65e1989fa/ea0adbb9-b6ff-443f-a9b3-f4e9696f74f9.htseq.counts.gz	2379541c2976b29b575dacfea5d18589	247488	validated
0c3d4797-ad41-48f0-b998-44f95beaa855	0c3d4797-ad41-48f0-b998-44f95beaa855/64c53ed9-c688-47fd-a5c7-0b2ece45f68e.htseq.counts.gz	a4a899070d468b6e81693824ee306b1d	242054	validated
0cc45c77-7092-40aa-8322-3d20ec91e9be	0cc45c77-7092-40aa-8322-3d20ec91e9be/55170cf7-4d02-4bb0-a5da-0b686b5550b0.htseq.counts.gz	8c115c0e9168113a4287dd5a6679019b	252192	validated
0cc5065e-a36f-4232-b7fc-ad031d5e2613	0cc5065e-a36f-4232-b7fc-ad031d5e2613/9fe92e91-376a-4d8e-a34c-37e4a3c00f32.htseq.counts.gz	3275886b71c4e67d38b32f93d4e41024	250944	validated
0cd87e91-c8aa-4edb-9dc4-a631043442eb	0cd87e91-c8aa-4edb-9dc4-a631043442eb/6cbf61b6-bf95-4997-b8e8-591a1db9d52d.htseq.counts.gz	bdbf021af1d55d1b77355f46058d1890	249402	validated
0d94181a-3858-445b-a86f-0dea61004317	0d94181a-3858-445b-a86f-0dea61004317/fd08f7a8-683a-44de-add7-5936e6c0617d.htseq.counts.gz	bb647959577ac243a1ace1fa66646601	246187	validated
0dc1f33e-8f87-4667-8458-9929c231bd96	0dc1f33e-8f87-4667-8458-9929c231bd96/47eeaa0c-f297-4686-b746-036b731d4a34.htseq.counts.gz	d65d8cb907961032cf13b5b7b3dc0eac	234623	validated
0e494570-86ab-4998-bf91-4c8dc1886dd1	0e494570-86ab-4998-bf91-4c8dc1886dd1/5f6523cd-6344-457c-bd3d-8c0f57891739.htseq.counts.gz	28937656ee2054e1b6d9ddf18efd22b0	246947	validated
0eba867e-e48e-48cb-826f-9db2a746c814	0eba867e-e48e-48cb-826f-9db2a746c814/0e656bc2-412d-4866-9201-fb2d0daeac97.htseq.counts.gz	6a16cf907bffb098c2995fd5eacdbd13	247062	validated
0f197e2c-6887-4ecc-aa40-be12efacc23c	0f197e2c-6887-4ecc-aa40-be12efacc23c/1a4b6897-3022-4818-89ab-c20d2844d140.htseq.counts.gz	e308ca36e0d20d076ae7b5e2c2f2c6a3	244678	validated
0fbcbdd5-c351-4063-980b-bebc6196d463	0fbcbdd5-c351-4063-980b-bebc6196d463/983f1e8e-9c59-403d-b424-84aae2bca034.htseq.counts.gz	d2c8bca55473abcc96f9b3032a67dc76	252451	validated
109ceb04-751c-4e47-b6b1-c3357e0dfa4d	109ceb04-751c-4e47-b6b1-c3357e0dfa4d/4258a78b-4224-4d50-b935-0233805a37d1.htseq.counts.gz	569360719d5b300561f263381552548e	242499	validated
11345413-daec-411e-b2b0-e4ae601ded58	11345413-daec-411e-b2b0-e4ae601ded58/3709268e-3ae2-457b-b166-c1d19bcea7a3.htseq.counts.gz	0bcd02fa787b0d9bcb8a58f32850580f	246136	validated
11756653-2722-428b-add0-f9cfad604550	11756653-2722-428b-add0-f9cfad604550/f3b6c5d9-6d0c-41db-b369-2b60bc2f44a6.htseq.counts.gz	38daef729cb6791d0e528202af9eb457	246352	validated
1193aac3-a2a9-425b-8ab2-9deab7e74e74	1193aac3-a2a9-425b-8ab2-9deab7e74e74/d43d8f86-1c94-4058-9569-f15023068ff3.htseq.counts.gz	c92373032e622aeab3e9d568ae3f8fb0	241902	validated
121856d9-285f-4664-b5e9-824b0890bf3a	121856d9-285f-4664-b5e9-824b0890bf3a/d717df43-bc62-449d-a4e2-e30f95b10e8b.htseq.counts.gz	82901699684394f7efa5251cbf935bbf	245101	validated
123aef3a-3347-4da5-8f46-0976cd661ba9	123aef3a-3347-4da5-8f46-0976cd661ba9/34b0bd18-9125-44d0-a018-10fc664cf118.htseq.counts.gz	2d4ac543f916161f992a22d41402bf2d	244798	validated
12583f10-72be-4a73-9fa4-0808b9e50a51	12583f10-72be-4a73-9fa4-0808b9e50a51/8cb6626b-4c3d-4db5-8930-0801535f884e.htseq.counts.gz	36140083c766e9dcdb144adb5715b8f0	243375	validated
12bfd0f8-a97b-44c1-8a9e-b5fd9a023514	12bfd0f8-a97b-44c1-8a9e-b5fd9a023514/97c0b9ba-e792-4e0c-af06-f6789ab37e40.htseq.counts.gz	a15ffbeedf3ef785c384e7e70cd81f66	256459	validated
12d2085c-e9e0-42e7-beb8-e959844dbcff	12d2085c-e9e0-42e7-beb8-e959844dbcff/b689bc2b-5e52-4244-afd3-499254cedeef.htseq.counts.gz	2d24063dc618d50558dbcd0512c752fe	246792	validated
12fc846e-a254-47fa-9a26-fa906d081894	12fc846e-a254-47fa-9a26-fa906d081894/ceaca530-f0eb-4b5c-9107-4f072a480000.htseq.counts.gz	368dc598a351357bc9b49ae20081867d	247755	validated
131ac913-a57f-4c5e-879f-4dd8ce01b782	131ac913-a57f-4c5e-879f-4dd8ce01b782/9106b138-472d-4fa5-a1c7-ca09fe73774a.htseq.counts.gz	24629f03afb6e945fb8de5406b20b01f	248091	validated
13560de5-f020-49c0-aa82-2df9b228eb4b	13560de5-f020-49c0-aa82-2df9b228eb4b/6698a82c-ebeb-406f-bc7a-5afa09b29e11.htseq.counts.gz	50c42fafcb3d0b67bee24a6b37f20af1	247231	validated
13a3f505-ea6e-456c-87ec-5b0aeb0f4f51	13a3f505-ea6e-456c-87ec-5b0aeb0f4f51/1e7bf118-08f2-4abd-901e-8a588c14f858.htseq.counts.gz	a60314f3b8aacc6b9ff394504535624b	247732	validated
13f999f3-8311-48f8-9950-9ab7b57c23bf	13f999f3-8311-48f8-9950-9ab7b57c23bf/f92d0fd3-73a5-40bf-b221-91af5ca52b1a.htseq.counts.gz	c7f5cf790f90617e940453ee18db2c4c	253004	validated
141c92e2-592f-4973-b250-f989b798f8a5	141c92e2-592f-4973-b250-f989b798f8a5/0297aa11-ec36-489f-a9a7-05ce96a55874.htseq.counts.gz	2a8721da90c3018722e36301073e3906	253403	validated
144f72b9-3d79-4619-826c-1c79d3b9108f	144f72b9-3d79-4619-826c-1c79d3b9108f/046e8909-9b5f-42f3-8bd3-e206dc70927c.htseq.counts.gz	915968d4515bce357ff3a7e1daae3f7f	256220	validated
15ab74bf-898b-44de-9240-ca6858a3dc78	15ab74bf-898b-44de-9240-ca6858a3dc78/65315477-9c5f-4e48-baaf-67027c502f15.htseq.counts.gz	5978ec5de76884ec807040d29a23ecd4	244819	validated
16502386-d743-42ab-ad26-1e052d26db7e	16502386-d743-42ab-ad26-1e052d26db7e/ceb45712-475b-454a-baa2-6fa6bd561745.htseq.counts.gz	be0ab6998609643ce111add82090f30c	247032	validated
17081581-de84-433b-96cc-0884fdc8acc8	17081581-de84-433b-96cc-0884fdc8acc8/ed406c54-68f2-449e-a178-7f7df60540d5.htseq.counts.gz	4f50e40892c6a951bc971e0c3cc2a030	243383	validated
1734d586-026e-477a-99e3-ceb2e139e233	1734d586-026e-477a-99e3-ceb2e139e233/f124f06e-7d63-4b9a-88db-ca21b4be4cf9.htseq.counts.gz	300386ad4c61d72e1e6e4f834fff5176	249738	validated
17b24743-8fc7-4ef1-8bcf-837b77610660	17b24743-8fc7-4ef1-8bcf-837b77610660/5fb027d6-37c1-4a46-b100-991a4a8c5984.htseq.counts.gz	746a0795f53c630d38cdbd5fe0ab2871	248359	validated
18a80d27-6068-44e8-bf8d-e07fd8c871d6	18a80d27-6068-44e8-bf8d-e07fd8c871d6/0dd129d5-46d3-4229-b16e-c6a1e92b42e4.htseq.counts.gz	27b2baa7ae91561c4e13dcf75548542c	251114	validated
18ab2b5d-819c-46e9-8163-5007a7e03d2d	18ab2b5d-819c-46e9-8163-5007a7e03d2d/5ada4ad2-e05c-4046-a31c-f3678c78f902.htseq.counts.gz	d4bf744c62237ab58d956a4dc7b0f19b	247504	validated
18b3b90d-1cfa-47c4-b6bc-27a81b83abb9	18b3b90d-1cfa-47c4-b6bc-27a81b83abb9/dcf356c8-93f1-47e4-a143-9931305b4ded.htseq.counts.gz	55bf3515dc7b85161183a7d5425d863b	247052	validated
18d42722-ce77-47ff-b28a-9be38c7d7426	18d42722-ce77-47ff-b28a-9be38c7d7426/d123ae50-704e-4782-9822-609111fda11d.htseq.counts.gz	9ca17d09940b46f4c15f8ac55c1a26dd	251407	validated
19473a0f-ca4c-4793-bc69-60c380d71b7d	19473a0f-ca4c-4793-bc69-60c380d71b7d/013dc5b4-cf78-4a1a-90f0-2bc3fe230a5a.htseq.counts.gz	4c640cd35e36dd0e7b688eff64d609a7	254800	validated
1964485c-18f9-4ec5-86ca-abacd9e62500	1964485c-18f9-4ec5-86ca-abacd9e62500/5d09a214-1894-4ab5-b103-fddb9b1cf590.htseq.counts.gz	56bf2e63515a4299b906d0ebc38552dc	248598	validated
1a6f7562-aff8-464a-8379-0d3bc84f6881	1a6f7562-aff8-464a-8379-0d3bc84f6881/b95c9bdd-1cc0-4b8f-959b-4c1de981135c.htseq.counts.gz	ba0d35ec21654baf5919e3c955be05fa	248683	validated
1b483083-e869-4c7c-8e73-51827fd4dd16	1b483083-e869-4c7c-8e73-51827fd4dd16/94a8bcf0-2761-4f53-8919-f49669f95e55.htseq.counts.gz	92d9a7262bb27824d85f819a5ce1b3b2	241396	validated
1b6587ec-32a8-41db-a86a-ff15c32600a2	1b6587ec-32a8-41db-a86a-ff15c32600a2/d15c3f00-7cfd-4058-9276-13b25f1d065c.htseq.counts.gz	3227a85190a9144336fb63d88905699a	248827	validated
1b9537a4-7135-483c-86d5-ff4dd7af8e9a	1b9537a4-7135-483c-86d5-ff4dd7af8e9a/d7980ec2-4100-4528-a929-e43873de14ab.htseq.counts.gz	b51ff37de09688680543c0ac4f1b4588	241061	validated
1cb24081-219d-41cf-9027-3a71f071bd2c	1cb24081-219d-41cf-9027-3a71f071bd2c/2207de29-e1c5-43b0-97c9-a2b323dcca78.htseq.counts.gz	32a8df69f1a1db0c6ba2ac54491b9fc7	252452	validated
1cc87e96-e1b3-4ab4-87a6-ed9242c3a726	1cc87e96-e1b3-4ab4-87a6-ed9242c3a726/abb994fc-71fb-4ea3-9607-94ed78fcad3c.htseq.counts.gz	d960dd2f41c538b83cb68af899c77599	250560	validated
1ce7a986-cbe7-424a-92e6-083f095b9a02	1ce7a986-cbe7-424a-92e6-083f095b9a02/5810334f-0f7b-4ab9-b2eb-326e8af7e147.htseq.counts.gz	ff3cf73a3355d60b6e74711af8a27e0d	252258	validated
1e509b45-647d-4361-8b7d-e49815f4dace	1e509b45-647d-4361-8b7d-e49815f4dace/1e591edb-e556-4983-a028-ecb537514fb4.htseq.counts.gz	e29ff6d049f2182f72f0ff7a60624a45	250122	validated
1fe6780a-7b1e-44b0-839c-45bd94de0711	1fe6780a-7b1e-44b0-839c-45bd94de0711/a10b47a9-d9c4-495a-95b8-606c2551fe58.htseq.counts.gz	494e8a6a4b6a16d2eab589a0d46d1724	244581	validated
2226fbdf-a620-4904-8608-436a09fb3b6a	2226fbdf-a620-4904-8608-436a09fb3b6a/893b3d26-863d-4b30-8ed5-a3174e7eb334.htseq.counts.gz	94f073ed72abb6d30e9d4bcb85283291	247093	validated
223719bf-fb99-4de0-a39e-1102bbdb7b43	223719bf-fb99-4de0-a39e-1102bbdb7b43/4010ade2-4193-44e8-91c3-2d83b5414e00.htseq.counts.gz	a02e747833f0aab26813f26a5ef9c872	247262	validated
23c82e63-3e26-431b-8984-4276d75c38d0	23c82e63-3e26-431b-8984-4276d75c38d0/64b5cc13-137b-49a3-8783-11febcc3a961.htseq.counts.gz	41befbd809057b345d4488baf91d98f9	246168	validated
23cffb86-6d9c-4c31-a25c-1dd55d6394cd	23cffb86-6d9c-4c31-a25c-1dd55d6394cd/d8219bec-aec9-4cc3-8864-be208897fdd1.htseq.counts.gz	35fc89cff995f80cc4558aa819134c0a	246964	validated
23d35e25-dd00-4262-9dab-1cc4c0cf754e	23d35e25-dd00-4262-9dab-1cc4c0cf754e/dc396277-cc20-4077-8ce7-229a61a92bd6.htseq.counts.gz	1204c24255832e9e7181bbc630592d80	246973	validated
24587ce1-663f-4972-bcb7-e0f750786b78	24587ce1-663f-4972-bcb7-e0f750786b78/fdc50973-2298-4b0a-ba8c-96bf01882f72.htseq.counts.gz	936b975d4da26e0e3a465155ce30a4c2	245763	validated
24acec0a-220c-499b-8b51-963539fd868d	24acec0a-220c-499b-8b51-963539fd868d/267bb319-5f6e-4686-9ffc-d64cb4172a05.htseq.counts.gz	de222d5fd72f15a425ae8399324738f9	248189	validated
254b1240-5a44-4241-86b7-ee37a290163c	254b1240-5a44-4241-86b7-ee37a290163c/40076d7f-32c0-47b4-a701-159a2efc2f58.htseq.counts.gz	da529e6403ecd3c03ca161dd3ec32b03	237633	validated
2589fe40-6f33-4236-8627-9ccb39791c2a	2589fe40-6f33-4236-8627-9ccb39791c2a/bd94b0f7-933f-40ce-ad26-e9f94defbbae.htseq.counts.gz	e5afc0a74990d546686ea360ae53b436	246061	validated
25a7f764-dc57-457c-9065-3c13c55b1d64	25a7f764-dc57-457c-9065-3c13c55b1d64/afc7a95d-cab9-4416-a3d0-ce13cbae8918.htseq.counts.gz	bf83348c327d3d13495b4a8bb86fda11	241283	validated
262129c1-5107-43e6-99e8-20d6824fe30a	262129c1-5107-43e6-99e8-20d6824fe30a/e01732d2-be57-4d3c-aa99-326d38ec2226.htseq.counts.gz	5b7b391ad7cb67ea761caf6d41bf4536	253245	validated
2646c426-fa11-4342-9ee9-1d9fe9f379a4	2646c426-fa11-4342-9ee9-1d9fe9f379a4/7a5aed1d-3dcd-408e-bb86-a0c5a2dbb0af.htseq.counts.gz	89377a3a32604de2a9dc78184b6a7980	251686	validated
2655b9c7-2634-4104-9efa-47fd9c1b7ac5	2655b9c7-2634-4104-9efa-47fd9c1b7ac5/5523b074-a164-44ad-bf0e-379ae270916d.htseq.counts.gz	805ef08c408aa138d55259d303b157bc	253725	validated
276cbf7b-d7a4-4001-9373-b53107cf6549	276cbf7b-d7a4-4001-9373-b53107cf6549/f40521e6-c30d-45d2-ab6d-61edf96edf89.htseq.counts.gz	6cb4102bd0adea01319f3f29602881e9	247855	validated
27c15892-d77e-496e-b7b4-8127b81f1f97	27c15892-d77e-496e-b7b4-8127b81f1f97/d6729d70-9495-487c-857c-8ff2f0765877.htseq.counts.gz	e7cb023fb40b110437dc7281611631fb	244396	validated
285b5b4d-f29d-41d5-a635-7a3238e15483	285b5b4d-f29d-41d5-a635-7a3238e15483/731c2762-d3e9-4dbf-b28a-432a651b67dd.htseq.counts.gz	cde6e5afcd99c407d65ab166a5bad0c5	257195	validated
2862db86-0f4d-4741-ae29-e5d61d6a810b	2862db86-0f4d-4741-ae29-e5d61d6a810b/dd337cd0-fa4b-4a16-a7bb-5301a0dba980.htseq.counts.gz	7efbdf27cd11867cb2efd7a494b5c670	254110	validated
29d88f67-a903-4118-9729-6eef834c3567	29d88f67-a903-4118-9729-6eef834c3567/5eb93550-2972-45ed-85a1-c37353f03544.htseq.counts.gz	47b8f6c0cab58b9599b598a817bfec25	248990	validated
2a3622f2-2936-4a65-8a4e-bf47f8e923d4	2a3622f2-2936-4a65-8a4e-bf47f8e923d4/788465ed-def3-4d72-ac49-6d2f0c19759e.htseq.counts.gz	e6ef4a2ef16c9fcbbe6f3622ccd699a8	254511	validated
2afc8429-4b21-4db4-9416-2f2d4761efe2	2afc8429-4b21-4db4-9416-2f2d4761efe2/9a151f86-9a12-4035-98cf-db29417a5fd2.htseq.counts.gz	4f46abd944989bc44da96022a8fde0de	254210	validated
2b40d866-2c51-4752-a312-e7da529e4c47	2b40d866-2c51-4752-a312-e7da529e4c47/5e8b7557-3781-47b9-8b20-2c0416a9841f.htseq.counts.gz	6877b843a32f4d7bf644875589aa0ba9	243743	validated
2bc51818-b63d-4adc-abf2-2c9aceac1af9	2bc51818-b63d-4adc-abf2-2c9aceac1af9/491298d4-e226-42dd-81a7-cedb7bb8b080.htseq.counts.gz	e6bee9a9799912797c75c9a091b74fa9	247032	validated
2bf7ae6f-5b9a-4556-815b-52691ba77d36	2bf7ae6f-5b9a-4556-815b-52691ba77d36/32bd99f2-eefe-4dbf-ac0b-dcbe1d0da9d4.htseq.counts.gz	9732d2d545f8fd23031625552ba54cd7	246723	validated
2c146e2a-4209-41c2-914c-cad6bdd2b74e	2c146e2a-4209-41c2-914c-cad6bdd2b74e/5bdcda4a-5fd1-4545-8c15-ace50ee3c836.htseq.counts.gz	10312d0ea4763fbcd2c21fa9fc05b5b8	245161	validated
2c2a78d4-8441-4c3b-82df-d9571dff5964	2c2a78d4-8441-4c3b-82df-d9571dff5964/1ace5c51-6a84-4e61-92c1-b7a846a4bfa6.htseq.counts.gz	253d5a42755797ebdba73eec0742221d	246116	validated
2c378864-d10d-40bc-b704-9e5cc689b4be	2c378864-d10d-40bc-b704-9e5cc689b4be/fcaaa288-34cb-4597-b2c9-20b1eb027ebf.htseq.counts.gz	69a03534f313fd59f58c333823155035	246694	validated
2d72b48f-338f-49ab-b10d-c290163b57ea	2d72b48f-338f-49ab-b10d-c290163b57ea/773ee6c9-89ca-46f2-a9b9-8a3773bcc4cc.htseq.counts.gz	7f21346c32a39dd44f63154864e01975	245891	validated
2d83f730-014e-42bd-9001-d7dc866aacf2	2d83f730-014e-42bd-9001-d7dc866aacf2/ce095c55-67b4-4217-92e5-58ea6f5eb0bc.htseq.counts.gz	2e7e8d72f21766357e27854941a4aee4	246335	validated
2dc90ef8-7ab7-47df-8f2f-181e2e0e897b	2dc90ef8-7ab7-47df-8f2f-181e2e0e897b/ee289426-59e8-4050-aedf-c5a71e9860d0.htseq.counts.gz	324619e18ac43d1fa726fe3634665603	247759	validated
2e425635-ab9d-4d2b-a53d-c0ede9e1f770	2e425635-ab9d-4d2b-a53d-c0ede9e1f770/76dba7d8-0b1f-4e14-857c-97fdd279bc60.htseq.counts.gz	a1bca9d7582026d9f21c99749e884015	246762	validated
2ec0b70f-132d-4c66-8c0e-f3d5ab94a8fd	2ec0b70f-132d-4c66-8c0e-f3d5ab94a8fd/43fae07a-6b97-4d18-8684-366ddd8cbad8.htseq.counts.gz	37a67f90837e62bf335cc37ee6cfe6b4	252728	validated
2ef3833c-cdb1-47c0-bb51-2634a773cc86	2ef3833c-cdb1-47c0-bb51-2634a773cc86/0362fa45-2de2-4d3a-a8bc-a0e3bd23c939.htseq.counts.gz	b478d59cb1908b5d20ae80744c73a4d4	246993	validated
2fa1eae6-453c-45d0-9967-cfda039dff1b	2fa1eae6-453c-45d0-9967-cfda039dff1b/6c005bee-d65c-4a91-b210-5da5d98d7a5e.htseq.counts.gz	495da295dc3c78680440a8efac889c9a	246003	validated
30224803-edc1-47ab-b1be-881d1379f328	30224803-edc1-47ab-b1be-881d1379f328/a1f556b4-541c-418c-a0c1-6f33216702d8.htseq.counts.gz	9cca856d2010cf663db480d6ae051576	243868	validated
3060d960-3d9a-45ab-864f-60d2d0509fe3	3060d960-3d9a-45ab-864f-60d2d0509fe3/c04981bc-b64c-4a1f-a4ac-e7489932c834.htseq.counts.gz	fb0033f1346150b4e69d9b30da8088bd	254288	validated
30b0bf70-a690-4d17-968a-0f516492c66f	30b0bf70-a690-4d17-968a-0f516492c66f/7d6e7cb6-598a-4723-8ea1-60fee87edafe.htseq.counts.gz	8297c50d8e958313dbc44c83204c3393	242956	validated
30eb6981-43e3-4aff-a054-aa0782421af4	30eb6981-43e3-4aff-a054-aa0782421af4/e227370b-332f-4fba-9a48-b894f88df55f.htseq.counts.gz	9e84c4627e6c6d0dd1ddc7a0d96db7a1	249820	validated
34023a85-f588-47b4-a074-e9bec08fab0e	34023a85-f588-47b4-a074-e9bec08fab0e/68d81a0c-10b7-4417-8fca-b0a9d645683f.htseq.counts.gz	9b2c723d2cc1d29da79d44bb52c2f804	252260	validated
34093224-059c-4f32-af19-2035410b40d0	34093224-059c-4f32-af19-2035410b40d0/cea60138-25ed-4914-83c6-1610e6cebb3b.htseq.counts.gz	d3e2662d2645de5b089bb197c235a8d7	245756	validated
3422fed4-285c-4ed9-afa3-7c58b0943bab	3422fed4-285c-4ed9-afa3-7c58b0943bab/eb1dab43-c88d-4f09-894b-12d3e1903015.htseq.counts.gz	e83e2f613f64a9d00e238fa202678690	240951	validated
35127d97-1e72-4e26-b693-f3fb2cd409b8	35127d97-1e72-4e26-b693-f3fb2cd409b8/4aef4c57-4e39-4f1b-8955-2a7c25dafc32.htseq.counts.gz	8bba403525d9755e56e93d533f6bdcb5	242698	validated
36387f2e-0b9d-47e3-95b3-f75d57ea245c	36387f2e-0b9d-47e3-95b3-f75d57ea245c/6613cf15-369a-427a-85eb-485b16916806.htseq.counts.gz	488b19e07d74e22e184edca20d014e71	250831	validated
369b34f5-88f9-4485-b99b-2f5ecc366586	369b34f5-88f9-4485-b99b-2f5ecc366586/c3e569a6-ac60-471e-a438-0d08c733e3be.htseq.counts.gz	6f43f3e2ace33fce566194490804c304	245551	validated
370bf815-0e77-44ff-af8d-c5d34005709a	370bf815-0e77-44ff-af8d-c5d34005709a/10495d8f-e54e-49ff-a034-645a4e7b5354.htseq.counts.gz	32a7eda45a07bbaee2a5247a5d3bb518	248520	validated
391a4641-eaee-4e38-b0e8-e410e8256b56	391a4641-eaee-4e38-b0e8-e410e8256b56/0abdff51-3e12-492e-bf51-fe302318d8c7.htseq.counts.gz	13f2f2b829b84c8fe0df040201942776	248094	validated
3952e1a0-0dec-4be3-a636-9d2aff9dcb3b	3952e1a0-0dec-4be3-a636-9d2aff9dcb3b/34cf0edc-ba30-466b-a52a-f9dd7f1b146f.htseq.counts.gz	ae01471e86c5dea74e6ecf8aef72610d	250494	validated
39c9c3a8-6c5c-4398-a656-535b90f132d3	39c9c3a8-6c5c-4398-a656-535b90f132d3/1c76c6df-dcb3-41fb-9972-ddfdc3121f63.htseq.counts.gz	7dea46a4e7a920aafc4d11e367b30ffa	247625	validated
3a316df6-96dd-4454-b9d7-afca945c57e4	3a316df6-96dd-4454-b9d7-afca945c57e4/1d8a9e65-6c5f-4243-bf27-aada9a0b8b6c.htseq.counts.gz	ce89ebbaac958225aad0492243137e13	245609	validated
3a323dbd-2e34-423c-bf1a-9be915e56cbe	3a323dbd-2e34-423c-bf1a-9be915e56cbe/f567c8ad-73b1-4206-8aa1-ef6dcff378c5.htseq.counts.gz	ee7141c942b1307a39f5b774b13a03db	241567	validated
3a82161e-633a-4355-ae0c-5408ba3bf3c8	3a82161e-633a-4355-ae0c-5408ba3bf3c8/c934f993-b10f-4ee0-a508-4b95722232e5.htseq.counts.gz	82f0116e481379d838bab1999bc175e5	241090	validated
3aa77df8-733d-4646-b518-b429c10c348d	3aa77df8-733d-4646-b518-b429c10c348d/22bdcfae-7b41-434f-81e0-3867cd30b3c2.htseq.counts.gz	b7a2d5e3102f0eb98ba8a9b1711abda6	246640	validated
3b291f4d-7a69-4df6-87f0-b1ceb99e0529	3b291f4d-7a69-4df6-87f0-b1ceb99e0529/5aba468f-4f91-41b7-a675-30b157a535de.htseq.counts.gz	b14f51da2b900d59de710464dcd4fbe2	251480	validated
3b308124-f49c-4002-a199-704532cb5b7c	3b308124-f49c-4002-a199-704532cb5b7c/19788d0b-9f48-4c02-9b5e-4c7c5b36cc2c.htseq.counts.gz	20f5f2fa067885b8f011c47e19173637	247496	validated
3b55e0ea-0217-44ac-9acd-1a6e2cd18a33	3b55e0ea-0217-44ac-9acd-1a6e2cd18a33/f3742353-056e-41ac-8a43-f73ee7594861.htseq.counts.gz	886c999d8ed46745fe6a48190ca7303f	248609	validated
3be439d4-14bc-4271-ab18-f1a98381b437	3be439d4-14bc-4271-ab18-f1a98381b437/8aa824c9-cda6-4a30-a92e-66d50c3b221d.htseq.counts.gz	6201a53eebf75c3461abc005f4aa9422	250036	validated
3c1fad81-04dc-4dd2-a0b5-b711dfb3e7e0	3c1fad81-04dc-4dd2-a0b5-b711dfb3e7e0/538b497d-98a2-4e5b-afd6-e5dfe63d098a.htseq.counts.gz	13b6735507577eae68f14f05011edf10	245307	validated
3cfae78f-ff70-42b0-b0b0-28df7e7ad069	3cfae78f-ff70-42b0-b0b0-28df7e7ad069/b529c21b-a6a7-4a2c-bc67-345aeb239c39.htseq.counts.gz	435248157c57c025a2a280e113cd1782	246688	validated
3da6f39d-cd89-47eb-9356-5ba2df77120c	3da6f39d-cd89-47eb-9356-5ba2df77120c/555ab898-bcca-4b58-b7d3-a96bf1f6f851.htseq.counts.gz	4fbca99c6f40f31f4640b8f7c9cdd063	248985	validated
3e2d5e82-cdb2-454f-b473-dbad8d615efe	3e2d5e82-cdb2-454f-b473-dbad8d615efe/063a2ac5-3574-47b1-b42e-9d4817d7abc9.htseq.counts.gz	74542082f8d527b5de43320599255a86	246515	validated
3eab9e02-8992-4e49-969f-c20accd66dab	3eab9e02-8992-4e49-969f-c20accd66dab/9f82261f-432a-483c-8214-56afecb937e0.htseq.counts.gz	89b1478d55a9a6f98743f8187883dbe6	246740	validated
3f2f99ad-3723-4c36-a720-dd30485bb456	3f2f99ad-3723-4c36-a720-dd30485bb456/e250c5cd-1786-4b25-b143-c8da28a3b77c.htseq.counts.gz	3624b75a83647966d83204f07a4928c5	242976	validated
3f80c194-17e9-47e3-8e5d-bbd0a8a5642f	3f80c194-17e9-47e3-8e5d-bbd0a8a5642f/39ff47a9-877b-43c5-9e73-46dab12bf4c4.htseq.counts.gz	60c86894cf1b5e2954062848ea5faafd	248723	validated
3fd4f45f-e1be-4fc9-92b6-3110bca85252	3fd4f45f-e1be-4fc9-92b6-3110bca85252/a638e045-eb92-4f48-afe8-e57f0e4307eb.htseq.counts.gz	017e34e5b3c2da167a19ec41698a1f1a	243415	validated
402448c5-f41d-461d-b6ca-f09c8f89c77e	402448c5-f41d-461d-b6ca-f09c8f89c77e/53a9dbe8-a1b1-416b-8e7e-43f4862f7de0.htseq.counts.gz	69f756b3ef3aa844fbe90423c0c1f783	244967	validated
40b9c879-9f39-4e0a-b5cc-b435e8a4130b	40b9c879-9f39-4e0a-b5cc-b435e8a4130b/db7dfd9d-a11d-4a13-b80b-b23632fdd564.htseq.counts.gz	7af0095f8e5e0d77252c6e2a366fafa6	245012	validated
40c20c99-0e80-4de3-b222-7779bbe5aefd	40c20c99-0e80-4de3-b222-7779bbe5aefd/863ecfcc-9de4-4cce-a728-989ed9a0aee3.htseq.counts.gz	36542fbbab8bda1f9e1483fe969590e6	241527	validated
41321502-1be4-4fb9-a726-11c8063c0f4b	41321502-1be4-4fb9-a726-11c8063c0f4b/abda9064-e5f9-4955-9996-1767755f7074.htseq.counts.gz	daf0e46c3175d83633f19998c9c8654e	246506	validated
41cc0f47-726c-45c9-984a-f0deffcd03c9	41cc0f47-726c-45c9-984a-f0deffcd03c9/65ae2ceb-dd35-4ff8-83f7-30e00589e425.htseq.counts.gz	2f0ec33506552cc2ad7b1f9fcf76bcb9	263560	validated
41df1766-abe6-44e6-ab21-8cd3e698b28e	41df1766-abe6-44e6-ab21-8cd3e698b28e/4e92e7a1-5a53-4296-8ce1-b655f4aaae3d.htseq.counts.gz	38d651bf3bc7c1af5754ad4e7eb11447	242012	validated
41f628ef-e7ef-40f2-8e03-d17e8b5e492e	41f628ef-e7ef-40f2-8e03-d17e8b5e492e/c904d92e-b3bb-402c-ae37-fea2b8328970.htseq.counts.gz	915b6a4eaba678640a9bdd9f36fc02f6	244533	validated
42102471-0891-4ca7-b9ad-d2647345624b	42102471-0891-4ca7-b9ad-d2647345624b/94ca26b4-6673-4dba-a7d0-8e6a8c4b03ee.htseq.counts.gz	5356981ca1e3ced65e97538645ab8076	252817	validated
422f1c44-30ac-4c52-86d6-c19aa679353c	422f1c44-30ac-4c52-86d6-c19aa679353c/656900ef-bf75-4cc8-a73f-80b4a88a97fd.htseq.counts.gz	dcf0863486c854cddfc32b60a2dea32f	247111	validated
431db1b7-a2be-481e-8961-6c37f4c68383	431db1b7-a2be-481e-8961-6c37f4c68383/98074e6d-d665-4a7d-a161-2d6b6acd9b4f.htseq.counts.gz	40ab896073e8a1d85d34fb50b74e5597	254463	validated
439982cb-2371-4ecb-8e3b-efb9bf8dc9b8	439982cb-2371-4ecb-8e3b-efb9bf8dc9b8/2bbba516-be54-4391-b029-f73657997e02.htseq.counts.gz	6f3d0e90c442a297ca32a898d13328fa	247000	validated
449f255a-1a79-4cf3-b606-f13fa6572222	449f255a-1a79-4cf3-b606-f13fa6572222/bc25991e-4835-42e6-b898-87df2434d7c5.htseq.counts.gz	fc689c84a9a4c2b0e52167dd131c64be	249390	validated
4574744f-36f2-468c-a861-6c411e28e282	4574744f-36f2-468c-a861-6c411e28e282/a717b697-d2cc-4edb-9742-d976aae5beae.htseq.counts.gz	6f2dc3aac1249f132a006d43d71d697c	253095	validated
472bdac0-5f51-4b54-a232-b750cc9a8c7b	472bdac0-5f51-4b54-a232-b750cc9a8c7b/8cd31f85-1d2e-4d90-bd8b-7ca7ebd9241b.htseq.counts.gz	d9ecae518ee7647fdb0b23720102d297	249615	validated
4891ef92-743a-49b2-bc18-27edf38586fc	4891ef92-743a-49b2-bc18-27edf38586fc/99adb4be-c350-4965-873a-d8a0086f6815.htseq.counts.gz	dd749b3e9febb5a5903a7f75428f68c6	246517	validated
48df1ee5-f7fe-4b3f-a7ca-5f61b03efa1d	48df1ee5-f7fe-4b3f-a7ca-5f61b03efa1d/686d388d-92b0-43c7-a68b-71c6a26d19d3.htseq.counts.gz	3319787e745870150c6ecd82e3b4a247	239986	validated
4909e661-3121-49b8-8a71-44f01ada71c9	4909e661-3121-49b8-8a71-44f01ada71c9/0622b0c0-ea47-44fb-8ea1-e150230648ad.htseq.counts.gz	666c15943bdf4f2c6617e60dd39be951	250677	validated
493c67aa-8f8e-4b7c-85d2-2b285adefbf1	493c67aa-8f8e-4b7c-85d2-2b285adefbf1/b32e5c14-4034-488c-995a-a65fe3ccf534.htseq.counts.gz	2cded49e9047bead6ee4f04e6683edc3	249288	validated
494e8c5c-c42b-41c0-bf33-96897d815bc0	494e8c5c-c42b-41c0-bf33-96897d815bc0/059bcafc-4a14-4839-b3a5-f090afa886f5.htseq.counts.gz	22633da284a001f102b976a2e0c5ea50	245362	validated
49685454-f6c2-4820-ab01-3739fbc612c5	49685454-f6c2-4820-ab01-3739fbc612c5/991941ca-9361-4727-831d-2454121ffde4.htseq.counts.gz	e3a48a3396cc21aa0991c5ff6ef09b8f	248485	validated
499cbcfe-8ee5-4c31-980d-390285c0c30a	499cbcfe-8ee5-4c31-980d-390285c0c30a/477dd2e3-bf31-4ce1-b338-215a3d3d1373.htseq.counts.gz	4de357966c8da5b1e27f4d7a0f3d64dd	246150	validated
49ce186a-765d-4bfd-bc35-d3ace06e4aaf	49ce186a-765d-4bfd-bc35-d3ace06e4aaf/bb9206ea-b2a3-4f20-b22c-cc6589e01af6.htseq.counts.gz	14bea8b946eb05b5b9f3ab71ccb97449	252491	validated
4a0e1c89-2308-4ca4-9da3-fca85e8305fe	4a0e1c89-2308-4ca4-9da3-fca85e8305fe/61ce076e-eb53-47d1-a930-0ca2e70407c6.htseq.counts.gz	2f8ae00fb582f22f07b95f443a4b99f8	256054	validated
4bc7e0c8-c852-4503-8063-12bb4d7fbf47	4bc7e0c8-c852-4503-8063-12bb4d7fbf47/318f2dc9-583f-4268-943c-2b416a316a70.htseq.counts.gz	6c8d25d15744733bc40cfa35fd96db5e	237972	validated
4c48363c-2178-4303-9091-e8293366a535	4c48363c-2178-4303-9091-e8293366a535/4462a8af-5371-475c-94a5-2e23c15d4479.htseq.counts.gz	0dab2d4c504cba9f5c5217818752c9cc	245781	validated
4cee7895-a0e3-4b14-9212-d0aad28e18a4	4cee7895-a0e3-4b14-9212-d0aad28e18a4/bc5738b1-7d71-4c40-969f-68616ed01345.htseq.counts.gz	70cbb82a5d771aa56d3ddb4a7f6619cd	245513	validated
4d37535c-cd46-46e2-97a0-0b45e40516b4	4d37535c-cd46-46e2-97a0-0b45e40516b4/7b6228be-5c4f-417a-b0bc-49be4169293b.htseq.counts.gz	72ed33367c6e136ff92ee9b0c6fa4e24	243303	validated
4dde3662-e32e-472d-9471-c87c1163816f	4dde3662-e32e-472d-9471-c87c1163816f/62bab023-adee-4ab7-a99a-196d6e0365e4.htseq.counts.gz	d124274594d5cb1b79059538469d13e7	250237	validated
4ef1f602-a464-474e-a618-fd71aa9bbe74	4ef1f602-a464-474e-a618-fd71aa9bbe74/4f320b74-5590-434e-88aa-8e9fd04db4f1.htseq.counts.gz	8029f7dd7835d168c662c8bd3b5ddd2f	240716	validated
506c8e90-c20d-419f-856f-2bf048c85f9a	506c8e90-c20d-419f-856f-2bf048c85f9a/e63ab3ed-47ef-4b58-9735-082709d2591c.htseq.counts.gz	8c4aa82d0b8b13f1d497129aa7129b95	245734	validated
5073733a-3c56-402d-9622-53d4553bafee	5073733a-3c56-402d-9622-53d4553bafee/684b31a3-a8d8-4730-aac0-33367152f30a.htseq.counts.gz	722f00398f8c027f4da759036ccec441	247607	validated
50a8131c-1d91-4986-b8bb-fdb9719fc804	50a8131c-1d91-4986-b8bb-fdb9719fc804/2dad895e-fde7-4526-9af8-e69c23df9afa.htseq.counts.gz	53c04b2dd73ffdee3a98ff07124e4cc2	246192	validated
5103f984-4ebc-440c-9ae0-122e70a64e30	5103f984-4ebc-440c-9ae0-122e70a64e30/80c96dc1-c0a0-4613-b03a-369f00904460.htseq.counts.gz	3735ebf1148d20ab290f5ac7d1545508	253140	validated
5106bdf1-1a63-4cc7-9221-3bd3668a38a3	5106bdf1-1a63-4cc7-9221-3bd3668a38a3/11c0bd94-1621-4d51-8886-ccd77f6c04c3.htseq.counts.gz	0ab07315bf2f09b842fc99f0fead05ae	250488	validated
51e3c862-90ba-4bd1-9b2c-e894259bdc65	51e3c862-90ba-4bd1-9b2c-e894259bdc65/f4dc779b-628d-443d-9dc5-de478efff865.htseq.counts.gz	51e000d3606f1e1652ac9a9248fec454	247424	validated
526bd2c6-a002-476e-adf3-4f77b3061be6	526bd2c6-a002-476e-adf3-4f77b3061be6/10414d34-f048-4a23-9ab6-055e0dd469ce.htseq.counts.gz	a4debb0e182a6222697ba4f4637a5048	248418	validated
526efc17-f7b0-46b3-b435-cdfbac7227e6	526efc17-f7b0-46b3-b435-cdfbac7227e6/dd00fc79-2328-42c6-9734-96d2256de370.htseq.counts.gz	d9ea3c2bcae044598fe739fb413a240e	242183	validated
52e562d9-2368-41ab-8605-2d23369be500	52e562d9-2368-41ab-8605-2d23369be500/580e6dcf-235d-4629-9d70-91bc86795b26.htseq.counts.gz	0b07b9d437d43e9e306cc18be9a41ee8	235303	validated
5333b7f9-1eb5-4952-929e-4613c567c8e2	5333b7f9-1eb5-4952-929e-4613c567c8e2/0d44ebee-ebdf-442b-82ce-ce78b8b0afb4.htseq.counts.gz	edf748c356cd7d6897397ce7b3a2f3a9	244143	validated
54405551-0f35-42b2-8d5e-89d0143b3358	54405551-0f35-42b2-8d5e-89d0143b3358/ccdfb795-0b81-4050-b83e-cef9caf05713.htseq.counts.gz	04f141001123193a2d00182b42f3b7ac	249384	validated
549a267c-ce6b-40cc-95c0-f4a60aa4e63c	549a267c-ce6b-40cc-95c0-f4a60aa4e63c/d2713482-d0fb-495e-bb01-307369ef4ec7.htseq.counts.gz	18322d37af96c04c08fdd8fb20c993b5	247379	validated
549cef9a-b0b8-400d-99c7-98628765a26c	549cef9a-b0b8-400d-99c7-98628765a26c/245898d6-05ac-4e6a-b8e7-39aafeb98c71.htseq.counts.gz	7e60210b0a37ab932d1ffc3170fffae0	252167	validated
5503f013-2bf9-404a-b40c-4d3763918d8b	5503f013-2bf9-404a-b40c-4d3763918d8b/8301fe5c-c7c9-4def-ac1c-edeee5b8a424.htseq.counts.gz	7b76e53718040469ae3ab335983f9758	246315	validated
5506e097-a2fe-4ff8-b0ea-9db4719a9d25	5506e097-a2fe-4ff8-b0ea-9db4719a9d25/78d880d7-acf4-4a92-98a7-2d69985b1741.htseq.counts.gz	dbc0a5a06aeee832455d1533ba3a76fa	247565	validated
5522fcfc-6d2f-4a38-9036-0117efcb458b	5522fcfc-6d2f-4a38-9036-0117efcb458b/c21ed2cb-ddd8-4f27-b5d8-f237e6fa4d21.htseq.counts.gz	1adf2b92e54f678e99e15b74ea5ed653	245966	validated
552d5a73-c12a-4ba0-910e-258b4f527de3	552d5a73-c12a-4ba0-910e-258b4f527de3/404d4937-4038-41eb-a4cc-47820d4a2d3f.htseq.counts.gz	0bc9a1f2e4af3069704baf7252693799	250157	validated
5760be70-891a-4790-91e6-ab19a6c467c7	5760be70-891a-4790-91e6-ab19a6c467c7/b4a853ac-1836-46d0-aa99-68ffc7c7cb31.htseq.counts.gz	a84fe839855888a98f17c86cbf823011	257648	validated
5834046f-fdf5-4a2c-a017-fe5167301530	5834046f-fdf5-4a2c-a017-fe5167301530/b7b2c0ba-fca3-4632-a931-ed26445ca748.htseq.counts.gz	4110572051ce5ccdac01ae656f195049	244839	validated
59347779-3cdd-4a04-bf7c-b9d4922151f7	59347779-3cdd-4a04-bf7c-b9d4922151f7/6aced1e7-3d02-4fbf-8209-12406dcfd20f.htseq.counts.gz	6be2afc62ab3b2bde22da85325e2ccc7	254763	validated
598a2fd9-6aa1-4d3d-930b-f73f1b712c1f	598a2fd9-6aa1-4d3d-930b-f73f1b712c1f/778ce259-40a8-48ff-8513-4921f3fe0760.htseq.counts.gz	1467f93c7c68bdd5235bb397ca622384	249433	validated
59b256c0-d93c-44db-bf3c-7bcd46e2964e	59b256c0-d93c-44db-bf3c-7bcd46e2964e/7b86351f-5a09-4aa3-8d4e-ea124f5fbe93.htseq.counts.gz	f9d30528e6bdaff08681e63e6c7e15f9	244753	validated
5a80b5da-60c1-43df-bce9-798cb89063a5	5a80b5da-60c1-43df-bce9-798cb89063a5/b502ccb3-36fc-4e58-944d-56b217fe7ad8.htseq.counts.gz	94f128c9a2554ee88d945b67616f0f02	247158	validated
5a9ae12a-de42-4bf1-b614-e893a9cc60ee	5a9ae12a-de42-4bf1-b614-e893a9cc60ee/f0635afd-c734-4171-a687-8e40ba01d53e.htseq.counts.gz	fdf5ad4a3e5cff45009090b5fc80b800	252309	validated
5b7cbea8-ce0a-4880-a118-2bc4b3749a14	5b7cbea8-ce0a-4880-a118-2bc4b3749a14/2b5ca104-2a13-47e6-9fd5-13aee4c5190a.htseq.counts.gz	1fb54fb9820de8446b1fe5e3d6828a25	250201	validated
5c1f7153-71a2-4332-8fb3-1bdabdffdad3	5c1f7153-71a2-4332-8fb3-1bdabdffdad3/d2b1cf88-1050-4da4-a507-0e026987b6f8.htseq.counts.gz	9030f2b32daab5909b6b368274f9a307	244958	validated
5c6c0b25-86a7-4c57-8d7a-35dd35867914	5c6c0b25-86a7-4c57-8d7a-35dd35867914/91a3f291-9335-409c-bdf1-f788cce9c4af.htseq.counts.gz	a35aaac440b590b814d55ff7f47de2ac	255652	validated
5cb7d509-5de1-4a0e-bfe4-c27f1ce33666	5cb7d509-5de1-4a0e-bfe4-c27f1ce33666/339d2f52-4b6a-44d3-ac6f-3517dd466986.htseq.counts.gz	02da9d4422f02e8b9cc32047ea2aff4c	244672	validated
5db821d4-86d4-4e87-bf41-458731ee3441	5db821d4-86d4-4e87-bf41-458731ee3441/1c16cfc6-d8c0-44f8-bbaa-275cdd8dc87c.htseq.counts.gz	31195f3c049fd5d9e681fce9316bb2d8	258636	validated
5dd2eb6e-29f1-45d3-9489-28b181438fd7	5dd2eb6e-29f1-45d3-9489-28b181438fd7/d0ea92d0-3da9-4bc9-afec-4e2971fb047b.htseq.counts.gz	b86a44338512910666d7a0c4b03e7d92	246445	validated
5e2a12e5-9258-46a4-a157-553ed57bcdbe	5e2a12e5-9258-46a4-a157-553ed57bcdbe/09c3eb98-12e5-4dd9-8866-36e9fecf857e.htseq.counts.gz	e64e247b863085a2498690897760e208	242758	validated
5f3b438b-96e4-4b1e-9102-eec1616d3024	5f3b438b-96e4-4b1e-9102-eec1616d3024/2f4228ea-16a0-48d8-9d36-d52ba70d0e67.htseq.counts.gz	9abd09910d567db06efcdd5baac6cd18	250056	validated
5fa3d78d-5970-4c2b-8c04-aeac7178a542	5fa3d78d-5970-4c2b-8c04-aeac7178a542/ccfa60a7-6a2c-442a-a6ad-baac2705283a.htseq.counts.gz	9fb137335d075247839b68ffda981789	246559	validated
602636b1-892e-4992-ad07-47c7ad13ac9b	602636b1-892e-4992-ad07-47c7ad13ac9b/0fcb64a3-76ac-405a-baa9-7919fc32cd6e.htseq.counts.gz	6283b207e22cbe2e8101e7e06c8b315b	246298	validated
61d097eb-e56b-4435-ba68-772b73b90884	61d097eb-e56b-4435-ba68-772b73b90884/c29adb10-8038-42d3-b08f-d5a447606b93.htseq.counts.gz	3bdf4c6bacc32a1faef87e9515beaa39	246094	validated
62245ad4-96cc-4daa-aca5-601e59d68d3d	62245ad4-96cc-4daa-aca5-601e59d68d3d/1c6fd68e-4c01-4272-b3f1-89361420372e.htseq.counts.gz	d2f30af64fabe776a97a16607ab68926	247779	validated
62946d27-e6de-415a-b1c1-175498c2cf64	62946d27-e6de-415a-b1c1-175498c2cf64/d04f3046-4497-4cac-837b-dae18c57b298.htseq.counts.gz	fca722a6987928091521108bb5aa934a	245949	validated
6298a24c-7030-4564-87eb-a2f6e14a568a	6298a24c-7030-4564-87eb-a2f6e14a568a/2eb781e4-4315-4e12-872f-354bd71cc4b1.htseq.counts.gz	817ec7f3ab2fb95f0bd0d4e4717811e3	251013	validated
62c9cb95-b0a7-4d48-94cf-724a325a4211	62c9cb95-b0a7-4d48-94cf-724a325a4211/0620b847-eb91-4a7e-a743-0a6621b3d8c5.htseq.counts.gz	e84d17b8dbecb1f44c85bea6439bf95d	251218	validated
63165796-78ad-48b4-ba89-6ec0be3e1b50	63165796-78ad-48b4-ba89-6ec0be3e1b50/4a80d459-f8a8-4d82-b728-3ee91d469e3c.htseq.counts.gz	ac90dd97981951e8bd5cae9ae701c98f	245367	validated
637ffe86-0bf5-4680-aeb4-c41bc06e3a36	637ffe86-0bf5-4680-aeb4-c41bc06e3a36/53d514bb-4b81-474f-ae58-b58b1436c459.htseq.counts.gz	78048ab7dde56541f19596fc1c91b429	241238	validated
63bb9680-51f5-40de-92e5-6013e03d27dd	63bb9680-51f5-40de-92e5-6013e03d27dd/5e7058fb-cdb8-49c1-9272-7bf43a03b192.htseq.counts.gz	3bbfbe0abf835918f527ba40784743b6	242836	validated
642ea490-7acd-4946-8db5-54dddaba4b5c	642ea490-7acd-4946-8db5-54dddaba4b5c/b2697c28-f5f4-4af9-901a-c322f59e7aec.htseq.counts.gz	4d554dccfe8dd868b6d47f571f7df3e2	247902	validated
643a13b8-abd9-46ff-96c6-59a6fb74166f	643a13b8-abd9-46ff-96c6-59a6fb74166f/4a0acc32-acf8-4720-b6c1-59fb6cdda3de.htseq.counts.gz	afb9e1f2ce5c48d567905283aa49dbc7	251347	validated
6440604d-c0a8-45e6-8324-6e18a15a2957	6440604d-c0a8-45e6-8324-6e18a15a2957/7134aa37-37e9-4241-a0db-df4afd44d9cb.htseq.counts.gz	27b928a87d6f6e3d6c96578a118c2fd0	241882	validated
64a5f5ce-d7f6-42ba-9f12-4c041d97d0e1	64a5f5ce-d7f6-42ba-9f12-4c041d97d0e1/65609104-efd1-4527-aafa-1c59d76876a6.htseq.counts.gz	d0dd4930d049358d85f58be922998634	245678	validated
65015c27-5357-4831-a8c5-0296d3abb570	65015c27-5357-4831-a8c5-0296d3abb570/4734e515-f478-481c-b3e6-81f755331a47.htseq.counts.gz	8cc277fb939d8a0d945c4c43a2b4c02e	243979	validated
65049ff9-a159-44b7-886c-126092197d50	65049ff9-a159-44b7-886c-126092197d50/82417b86-9cdf-4cfa-a917-685b21836bc2.htseq.counts.gz	7e596c32f9dbfac28a011389bd2f52fe	245631	validated
6529acea-bf1e-4c58-a9fb-0382024050b2	6529acea-bf1e-4c58-a9fb-0382024050b2/2fb6c010-daf7-4121-8eb0-b5b26e75e03f.htseq.counts.gz	d0c3de0ebf868149c5cf92515ee86411	249483	validated
6554e488-b398-4966-8c52-16981ebf9cd1	6554e488-b398-4966-8c52-16981ebf9cd1/96ca4c22-f17f-4125-a3db-aeaff0d42660.htseq.counts.gz	0207d797e044ebd4ff225d1dc2f7ae9e	251656	validated
65f4deae-24b3-4203-86ba-2df85bee8c19	65f4deae-24b3-4203-86ba-2df85bee8c19/ee78a147-24c8-4487-a112-b46974641796.htseq.counts.gz	13bbce571954ff93977bdfddb252bb66	245668	validated
66146563-3e39-4446-a7f3-0b55e454b5e9	66146563-3e39-4446-a7f3-0b55e454b5e9/450fcc03-f10a-45a9-8dae-e22a81439975.htseq.counts.gz	23bcf053620aa53718a420b7ef11837b	242517	validated
6626757b-47c6-4e1d-8587-95a10ebfe849	6626757b-47c6-4e1d-8587-95a10ebfe849/02775fee-c277-4ece-9f1d-9e0705b210ea.htseq.counts.gz	b6d7344726701276def4868d74c89abd	248945	validated
66a3e1d3-4e2d-4ce8-ae84-a4d53d58a91c	66a3e1d3-4e2d-4ce8-ae84-a4d53d58a91c/a535f377-4f7e-46b0-adbe-9433a5c1f269.htseq.counts.gz	886440025b494f9b07436a295311d5b6	246072	validated
66ddc6ec-467a-48e4-a204-9b096d65479c	66ddc6ec-467a-48e4-a204-9b096d65479c/f2e7119a-29c3-4f45-9af5-28c3610b0385.htseq.counts.gz	242812c64550e64cf64c0da1841c1409	246814	validated
671f212f-b63a-40b0-a8e8-bbeabf6c9381	671f212f-b63a-40b0-a8e8-bbeabf6c9381/ba3feee9-9672-4379-a9e8-12dc2c6494fc.htseq.counts.gz	6c296a77bf10d27fcb1ea3a5802bd69a	249434	validated
67db9451-d507-4a3c-9eff-5bf74c6332fc	67db9451-d507-4a3c-9eff-5bf74c6332fc/ec3365db-eb52-41f6-9f89-34f546fca076.htseq.counts.gz	24a99ca0e5ae69ece2d0b0ebb32f08ff	245896	validated
683a9290-d1bb-45a9-956c-d0382e57d200	683a9290-d1bb-45a9-956c-d0382e57d200/ff66393b-2c09-4471-8347-515269c0519c.htseq.counts.gz	5a4ab9e4247553d94536caa68ee10489	250496	validated
687e27d1-b068-4c80-8b91-9bde0855bc42	687e27d1-b068-4c80-8b91-9bde0855bc42/6ce53ab9-7320-4a5a-8284-bf3021e29e24.htseq.counts.gz	127f16e4ceecfdad77494468d01607a8	247284	validated
68831b6f-a03d-4ba7-873b-3fb3a4e73cb9	68831b6f-a03d-4ba7-873b-3fb3a4e73cb9/fdb7e1fd-f209-4199-b019-bcf19f0bd361.htseq.counts.gz	08a50770e85b7f2a2265ed535c47ca2b	252026	validated
6921f20e-7a7b-4fbc-b199-3374415691c4	6921f20e-7a7b-4fbc-b199-3374415691c4/549a08ff-7895-4697-bb4f-a16104710057.htseq.counts.gz	3b6c1370d88151ad385c90e8abbea37d	247353	validated
6940c3aa-ffc8-4aca-a490-c22a021d287b	6940c3aa-ffc8-4aca-a490-c22a021d287b/7ab6c455-c4ef-4dc6-9b17-efdbebd8a18c.htseq.counts.gz	cc94c3aaef703918f724be2e29c189fe	253574	validated
697ca638-9383-4133-9348-5e1d4b10fc37	697ca638-9383-4133-9348-5e1d4b10fc37/417295dd-1247-40f0-9988-36fe8814dd70.htseq.counts.gz	604f0672bc9ac92d75ffbac915b1afe5	247809	validated
6a2b7ca1-7ab5-454d-8e39-66b292e82c52	6a2b7ca1-7ab5-454d-8e39-66b292e82c52/178b8e44-49a8-4b27-bdba-60cb65b5012f.htseq.counts.gz	798a7c38d554a206b615cc3f87aea874	249326	validated
6a398a39-8260-43e9-8b5f-72f857e799e2	6a398a39-8260-43e9-8b5f-72f857e799e2/0862ad1d-8d29-4212-be68-8ce6140c12cf.htseq.counts.gz	a089087b52a53ff68f8765a7f6a86197	246513	validated
6a42cc8e-0ea7-4c20-b6f4-4de376c1dedc	6a42cc8e-0ea7-4c20-b6f4-4de376c1dedc/e015598e-fb42-426c-ad01-c4fbfc0dfe88.htseq.counts.gz	b77efd3ab5e097a9108b3625c835f060	247290	validated
6a6baaba-f12a-4f4a-9538-af06af932c96	6a6baaba-f12a-4f4a-9538-af06af932c96/f1e3383c-b4c6-4ed6-b096-6c57bf80a802.htseq.counts.gz	f196d49f62c742023a836846907026c3	245605	validated
6bcbcf1c-56c7-4518-9333-76bdc1baf556	6bcbcf1c-56c7-4518-9333-76bdc1baf556/8ab6b107-0bc6-449b-9cc2-4ae0ac64e346.htseq.counts.gz	2a9ed2e6ef33539d4130140d63be9e70	239451	validated
6bf40ddc-0463-4c1c-b323-b254252cca36	6bf40ddc-0463-4c1c-b323-b254252cca36/1d5dbeb9-9d9f-4d28-bd9d-273899c0c6aa.htseq.counts.gz	62f1c1381e75399e8fc7cbbe4d7d0372	246485	validated
6c0c3011-56d8-490c-8411-aafb3531a2a7	6c0c3011-56d8-490c-8411-aafb3531a2a7/45a5a115-c0b7-4c26-aab2-c24cc69a1345.htseq.counts.gz	ce52cbec2a6a45b2792da77db52f0593	244263	validated
6c22534f-32b9-4549-8255-dc26a8a7cf46	6c22534f-32b9-4549-8255-dc26a8a7cf46/face3e41-ea52-4a20-9809-12bde16e0685.htseq.counts.gz	a89f7984a52b9634341d4691bda288fc	245646	validated
6d8ae300-694c-44c1-a4a4-5221998782fe	6d8ae300-694c-44c1-a4a4-5221998782fe/b91d49a7-086e-4617-ba5e-9369268c13c6.htseq.counts.gz	b90126625e19b6dc1813af0a29b75360	246063	validated
6de1c24c-40a1-4cca-ad27-7f99b61f5d64	6de1c24c-40a1-4cca-ad27-7f99b61f5d64/537fc2c1-ec0f-472a-88ad-6aeb4e77d0bb.htseq.counts.gz	0aed6012c8b41a909224dd2a925c3fe3	250711	validated
6dff219f-3120-454b-8434-01e56e326345	6dff219f-3120-454b-8434-01e56e326345/9e0bba8c-ee44-41f6-8b09-7688fe4192a1.htseq.counts.gz	d2c247b19ecf637ce5c08f0a3c544001	252076	validated
6e325280-a8d4-41f4-a312-74c73decc848	6e325280-a8d4-41f4-a312-74c73decc848/ed92b05a-d314-44a4-b020-47a4f9677bfe.htseq.counts.gz	918570cb407f0d507c81a2c6337dc5d4	244875	validated
6e6b0294-ed2b-495b-bab6-053cd2ac8073	6e6b0294-ed2b-495b-bab6-053cd2ac8073/e7a29167-b58f-4fec-9b5e-cfd6b7c922a9.htseq.counts.gz	4ba283551a5d0a54094aa4a6be221f6f	252038	validated
6ef31911-1494-4080-bb31-0128207a4e78	6ef31911-1494-4080-bb31-0128207a4e78/0d8cefef-c6ce-4483-9a6d-8ba42febce4d.htseq.counts.gz	a4f0e5f2c3d56ad2836aa074496662b4	250258	validated
6f2833f7-d319-4f6a-87f3-9ad3a84a3354	6f2833f7-d319-4f6a-87f3-9ad3a84a3354/de7ba496-046d-48ee-a24a-10e43a126de3.htseq.counts.gz	f7660b585eba9c735d97eedec8ed3a84	246612	validated
6f89c493-9c2b-4a61-8cf6-b765f457f87f	6f89c493-9c2b-4a61-8cf6-b765f457f87f/20985140-36fe-4ff1-9f81-55d0579fa920.htseq.counts.gz	ced005e1623b2e10920dab72256b2166	245841	validated
701c7ecb-f908-483f-8760-520500144ff7	701c7ecb-f908-483f-8760-520500144ff7/20914368-5aac-4081-ba98-696ebb3cae15.htseq.counts.gz	3405c2698f6a6cf3b9732df30c020cbd	247548	validated
701ee133-8cfe-47e3-9d73-2693d1f7eb3d	701ee133-8cfe-47e3-9d73-2693d1f7eb3d/2256ef51-c589-4c08-b17f-b3242c44680f.htseq.counts.gz	d5211ba88e61846bb6bff313e397daf5	247655	validated
704970d8-97f3-491e-8ec8-01af464a4290	704970d8-97f3-491e-8ec8-01af464a4290/a566f407-882f-461b-b029-6d8c1196daec.htseq.counts.gz	7a3ec482ee95b4db1695c053d32de595	242593	validated
709a053b-845f-4a42-8ac3-75567bdd99b2	709a053b-845f-4a42-8ac3-75567bdd99b2/f4cee707-9cb6-406d-b9da-8a9eb27e42c6.htseq.counts.gz	ef9efa5d6e4765adb466b6e4862d63f0	250484	validated
70bd3273-e57a-4bc0-b0d6-f5b5f681f71f	70bd3273-e57a-4bc0-b0d6-f5b5f681f71f/35c4cc14-5096-4da8-9190-359338fdb365.htseq.counts.gz	eb8ff5855b91a236a52a15299f512b50	243964	validated
71028464-8ac9-4084-a4fe-0459e8727499	71028464-8ac9-4084-a4fe-0459e8727499/eab25d32-0d61-4ddf-9b9f-5f3a592d6f31.htseq.counts.gz	e16c61c46dcc93fcd38943af581f1cbc	255600	validated
718198ab-ae03-4095-8cae-d0d80abca528	718198ab-ae03-4095-8cae-d0d80abca528/3ca87ae7-bb82-486c-9030-d9331efd6b67.htseq.counts.gz	e69fd9f3ba12db4ed73002bdc9e497ba	240470	validated
71fea95b-5b21-4144-80f6-3454a50bc08c	71fea95b-5b21-4144-80f6-3454a50bc08c/bfd55f02-f569-46fe-8513-54a682d74d48.htseq.counts.gz	d0ad8f14a394060d9478b3caf84881be	248902	validated
72452c3e-445a-4876-89d0-a08a5f6b2186	72452c3e-445a-4876-89d0-a08a5f6b2186/403b1855-51e5-4136-8e76-17ceba12046d.htseq.counts.gz	498f8f0abe57d81119aeaa67338fd2b7	249089	validated
7305c3c1-2337-47ed-b5e1-3116f31f8122	7305c3c1-2337-47ed-b5e1-3116f31f8122/ad417a8f-bc1e-4a1d-84ca-83bcc26ca179.htseq.counts.gz	cf92dd89716bd5824776485e461bd872	257537	validated
7380bf12-eb49-4a92-89cd-ec436cc40afe	7380bf12-eb49-4a92-89cd-ec436cc40afe/302d3923-3985-4669-b68a-2d51d508bb8d.htseq.counts.gz	293f0ca5da3ebe67b5650024448af8d6	247833	validated
7498cfdc-50c0-4c24-b424-eb1370392712	7498cfdc-50c0-4c24-b424-eb1370392712/1361dd18-8a88-428c-9576-d3a4a4265e68.htseq.counts.gz	5b137377cf3d3a4b9e0c61a09a5dff54	243081	validated
75e37138-6eb8-4440-8596-627a212f6078	75e37138-6eb8-4440-8596-627a212f6078/08ec676c-8ea3-40ed-b579-8ba863af6102.htseq.counts.gz	53a4b8a1f1a99fcce3985c90fc6758ce	245057	validated
7607f96f-3c68-430b-a718-10aa1ad297b9	7607f96f-3c68-430b-a718-10aa1ad297b9/77bee7c3-bb72-44da-896d-063c774e1fd9.htseq.counts.gz	7abf2c37a2109471044977044da57ef5	246394	validated
76c5ac01-5ce2-4370-9e2e-ba522d2ef752	76c5ac01-5ce2-4370-9e2e-ba522d2ef752/3d5eb5d4-79b4-44f9-8396-f0892e0971de.htseq.counts.gz	e66c6a6bdcfed515ce9b7c520d82c25d	251503	validated
77133df7-491d-4b93-a79c-ec625fb4c478	77133df7-491d-4b93-a79c-ec625fb4c478/74e8d5cd-2823-47bd-9b89-cf43ce6fa292.htseq.counts.gz	6a3c63134b50256c737789932827b7a7	241295	validated
77829d42-0d17-4bb3-945b-5c0e24a667b0	77829d42-0d17-4bb3-945b-5c0e24a667b0/1b114329-8e22-4cc4-a452-94a41f329bdf.htseq.counts.gz	755efee8830b0e02a01785647f4421be	246478	validated
7789ed75-76d6-4167-b2eb-385a21a8487e	7789ed75-76d6-4167-b2eb-385a21a8487e/53a74c26-a067-4e66-901d-d825f8f292c8.htseq.counts.gz	2628e648808e554b450562faee916816	253840	validated
77b2614b-90c7-4969-936d-cad1c6d71ff4	77b2614b-90c7-4969-936d-cad1c6d71ff4/d5c5db61-77d0-48c7-b669-da590752f179.htseq.counts.gz	f4f428e6c8a26e430ab7d51c5f6180d1	248291	validated
780ed1c7-4f99-4b76-82dd-5d8041159375	780ed1c7-4f99-4b76-82dd-5d8041159375/91d987ba-bb25-4464-ab8b-da9ffc777008.htseq.counts.gz	70f44ef66075d52a0d0f1160356e2bac	251593	validated
781691d0-809f-4d95-b7a7-1f75ff6aed1a	781691d0-809f-4d95-b7a7-1f75ff6aed1a/42dc44c3-e041-48eb-92bb-0d12bcd4ae58.htseq.counts.gz	ce1db2af9a4664bf27a20f91b472ca93	257945	validated
78adceb9-fabb-43d9-9771-95d8c9ba0eb5	78adceb9-fabb-43d9-9771-95d8c9ba0eb5/4bf7c191-bbcb-4a92-bbf8-3e72db34f264.htseq.counts.gz	24a1e5212a081d845d02508abde8c45e	244196	validated
78cc5958-3682-4f75-96a8-f9dc26419330	78cc5958-3682-4f75-96a8-f9dc26419330/50b266c7-525a-4b6c-ac66-7fbb96aa6da1.htseq.counts.gz	560144787dbac997fe9320a775c7ab05	246583	validated
78e303d3-b61c-464b-8e39-82c56185e7c2	78e303d3-b61c-464b-8e39-82c56185e7c2/f35f13c4-f12e-4a05-893a-8e70afb392b1.htseq.counts.gz	af7d858aa4fd8b09c6aca1da69d88c2d	249755	validated
78fdb519-f385-4c50-9141-651f629abafc	78fdb519-f385-4c50-9141-651f629abafc/ead813f7-a943-437f-9da2-0121c92a3a99.htseq.counts.gz	1a46e1b9f4e0576cf548f8a569eb13d1	241923	validated
79f96970-5ee0-4667-b1c2-fe9807e9bcd9	79f96970-5ee0-4667-b1c2-fe9807e9bcd9/138f223a-bca0-4ea0-9e04-e5a0b8c7c7c9.htseq.counts.gz	2ff47ade9bb040123fc0132141ad9f1a	255942	validated
7ac2632d-781c-4725-a024-1778bdaff58c	7ac2632d-781c-4725-a024-1778bdaff58c/f58a5c4d-a655-483b-a8f8-6919052eb6d4.htseq.counts.gz	76738f355cfdf3b0bf56888cfce609d3	251578	validated
7b0b68bf-4a6c-4184-b204-6b653ff3da11	7b0b68bf-4a6c-4184-b204-6b653ff3da11/1965d764-3107-47a4-93b6-465720be0c6b.htseq.counts.gz	313d85f95f495bc0725a1404af8cbd83	257006	validated
7b0ef1b4-930d-491b-a7de-1547cd140703	7b0ef1b4-930d-491b-a7de-1547cd140703/3e7a9494-07e7-4f19-a646-fcc7b9e2c89e.htseq.counts.gz	63d8b05cb49628830668820506ec747c	246698	validated
7ce9c5b0-381d-44dc-bb4c-2443665d33fb	7ce9c5b0-381d-44dc-bb4c-2443665d33fb/41cbb3ce-cee2-4aca-a868-6a8e7a78860f.htseq.counts.gz	0773b7f2139cd493ca960a8b2529e126	239741	validated
7d0c1f0a-20bb-405d-b063-e7b80e0bc8ce	7d0c1f0a-20bb-405d-b063-e7b80e0bc8ce/e40a49a6-a4e9-4552-b78b-27c85d95c1a7.htseq.counts.gz	8a736a4485d7840afcfbcf2a37c86a06	241989	validated
7e3fd3d2-e144-4d44-ada9-5e7cde52074f	7e3fd3d2-e144-4d44-ada9-5e7cde52074f/3b76359a-6260-4248-9440-7c09d7bc6254.htseq.counts.gz	1db7e02fd06e3d4616eef0c8640872e9	247485	validated
7e40ca21-6ba4-4248-9d04-0dd19d3aaa24	7e40ca21-6ba4-4248-9d04-0dd19d3aaa24/6cac2144-f81d-4b96-9fe7-95b5c211478f.htseq.counts.gz	771702da1bab11500885d83a745fb26f	245983	validated
7e8ddfd6-4169-40a1-a292-064fde245cec	7e8ddfd6-4169-40a1-a292-064fde245cec/c9b6ca16-44ea-4173-83ff-ead3fd987937.htseq.counts.gz	1d6fca5680e0a1f7c1b02590b82e6786	247653	validated
7eb5952a-da66-49e5-907f-b9b517335360	7eb5952a-da66-49e5-907f-b9b517335360/24a7ea15-77e7-4396-9f97-4b420f62930e.htseq.counts.gz	487c7f132bed72147c11bb04524cf5c0	247255	validated
7ecc75e9-41c0-4ec7-96a8-65a92bf53cce	7ecc75e9-41c0-4ec7-96a8-65a92bf53cce/45b3cbd9-b757-42bb-9230-e55ef6041761.htseq.counts.gz	ce4f8844fc970e30608a7ce7725c0861	247371	validated
7ecd6357-c628-4e0b-9434-d8d838955b10	7ecd6357-c628-4e0b-9434-d8d838955b10/b7f1ca65-f09f-4eba-9e59-73d308266e0c.htseq.counts.gz	ac706b4de1b018029f2a4f1e5ed902d6	249518	validated
7f1701a9-236b-4e10-856e-d47bfe838a29	7f1701a9-236b-4e10-856e-d47bfe838a29/d4356740-60db-41b1-901b-a8c2134b7c7f.htseq.counts.gz	67c815095f6203c298dbc66a54b23610	258185	validated
7f8fda48-24e3-4a8e-9fa6-dcf6719e49cf	7f8fda48-24e3-4a8e-9fa6-dcf6719e49cf/df02af7a-ae3a-4836-848c-8c2957c51dfa.htseq.counts.gz	baa9e8a41089cf67d2f057c4ffe19a8e	245946	validated
7fad48c7-7bd7-4a5c-9843-37231e3399aa	7fad48c7-7bd7-4a5c-9843-37231e3399aa/ead4c59e-2719-4bf8-a44e-5cc966c42f94.htseq.counts.gz	e09edcaacf80bd0e3d60ef3592c57b98	249735	validated
808c70fb-1d07-4ae8-86cb-77e456cbcfe1	808c70fb-1d07-4ae8-86cb-77e456cbcfe1/6d60eab2-3b0a-4c35-9fc2-f4c8b7c5b894.htseq.counts.gz	bed0e443920a228cdd5f855fa0918df2	251657	validated
809f03a3-2ad4-4fda-a9e8-0e3a44245ada	809f03a3-2ad4-4fda-a9e8-0e3a44245ada/dcaebf7f-b26f-4348-afb2-7092ee3a1e76.htseq.counts.gz	8465446fcbc8105df36dd17e741f2970	244132	validated
83703c6a-e946-4652-88e0-d9b2f247f05b	83703c6a-e946-4652-88e0-d9b2f247f05b/471c6daf-5ccd-4278-8a7b-ea5acd56731d.htseq.counts.gz	e7c973e1820d84e1f9664cb2ed85767d	259639	validated
838139a6-b0a9-402a-a755-8a88a11abfea	838139a6-b0a9-402a-a755-8a88a11abfea/c09a5ffc-56b4-481b-a2a6-f8b08e31d60e.htseq.counts.gz	c7f66138d713f70c351fe652f38b9883	254107	validated
83ba9807-f7b9-41bc-8db1-7ddb5cd48904	83ba9807-f7b9-41bc-8db1-7ddb5cd48904/d9cbccff-ddfd-418d-a9f3-a705ab507277.htseq.counts.gz	5eee9e3fe315f08f6ea8c137faa4f755	248101	validated
84263d19-6f59-48f5-b2e0-0393b162381b	84263d19-6f59-48f5-b2e0-0393b162381b/6d3a3b40-5634-48b6-8d31-927523d64ac8.htseq.counts.gz	b0b3a907f7a2bca81a0f95fb1db8a7fe	259974	validated
8494cdcb-9896-4f1f-a369-27b7577fa3f2	8494cdcb-9896-4f1f-a369-27b7577fa3f2/81f11356-bf0c-47ce-a5ed-6728f22c6dc3.htseq.counts.gz	c673494bb83991e0367ec790d9b06d20	246836	validated
84deedf3-ad8c-4dec-b3db-b5adbf9844f8	84deedf3-ad8c-4dec-b3db-b5adbf9844f8/bc23d1e2-f73e-49b4-be5b-6a4fc915c6b6.htseq.counts.gz	4a31364bccf840f809dc0ad96699e6aa	241507	validated
84f611ee-128b-4e74-897c-037744f4b388	84f611ee-128b-4e74-897c-037744f4b388/a9191fde-9363-48b6-9750-72ad32c22596.htseq.counts.gz	b2c3e20059395f818e8eeaaf3c2fe624	246654	validated
85d1c995-d4b9-4cad-9d69-ee552287c453	85d1c995-d4b9-4cad-9d69-ee552287c453/15575a5e-1524-44fc-b25c-96b4598ccda1.htseq.counts.gz	18702b7bea2217f9eb9d8b69476ce630	246661	validated
86cc368d-5157-43e2-920c-3e4d26dda0e2	86cc368d-5157-43e2-920c-3e4d26dda0e2/937ee998-d548-42d8-a9f1-c369d76b1246.htseq.counts.gz	2c48c8a9e98dc12960af05e9da062af2	246370	validated
86cfdc39-a589-478b-a135-4f2a0c686001	86cfdc39-a589-478b-a135-4f2a0c686001/f06cdde6-b92d-4825-938f-252a0054f338.htseq.counts.gz	08a40d8ae1c77a976e58076cecf76319	243493	validated
873c1d46-0399-47fb-9cf8-52726f8f62aa	873c1d46-0399-47fb-9cf8-52726f8f62aa/4c957647-48b4-4470-85ea-3c403a7dcefa.htseq.counts.gz	030323ec2fb28fc96b70406de3f2ed12	253770	validated
884cb4ef-00d9-49f8-834d-973c576a27c2	884cb4ef-00d9-49f8-834d-973c576a27c2/5837f785-a733-4641-a438-f3e5313fa6ef.htseq.counts.gz	5d775f15058125a82402e8584c9fca84	242001	validated
893272fb-320a-45de-b85c-ac1a570a5623	893272fb-320a-45de-b85c-ac1a570a5623/01a18e55-cd8c-45be-929d-30fb27d9a252.htseq.counts.gz	5e1a18448e2d8fe55b783d882fbb865e	252872	validated
8968a7cd-0194-4d74-b1d6-deabc43310fe	8968a7cd-0194-4d74-b1d6-deabc43310fe/6c85fe07-e17c-4450-b4d9-f20d24924d8b.htseq.counts.gz	b3953b99bb9855815cd334d88f0b8cf9	245492	validated
8a6fa603-c102-4329-9e04-39bfa558b31f	8a6fa603-c102-4329-9e04-39bfa558b31f/c3e0e0bf-cef2-4dcd-9a44-7cafb4cbb6f1.htseq.counts.gz	2e899efdddbf9ad25059c732d365fda5	244927	validated
8a742f5f-a314-4ec4-ab4f-6c2ae3b8bc7a	8a742f5f-a314-4ec4-ab4f-6c2ae3b8bc7a/1a6947d9-21f3-4d78-bb00-a854314bb7d2.htseq.counts.gz	7da2b702983a3d17502edb6d410eb7d8	244913	validated
8aaa81be-a51b-498a-b8cc-29b7ae31fb55	8aaa81be-a51b-498a-b8cc-29b7ae31fb55/15296112-e657-4329-993a-57b89ce561c8.htseq.counts.gz	14baca9c8d66269e090d39751fe4f4da	247074	validated
8af4ecec-58b3-466d-afa9-bde68b124caa	8af4ecec-58b3-466d-afa9-bde68b124caa/d225a442-a4f3-40cd-b80e-d4c3f4cb6b5f.htseq.counts.gz	24ed583868ea876a6579ebfdab6026ef	248240	validated
8c15aa1c-79a0-4bbb-bc54-b43e144e7406	8c15aa1c-79a0-4bbb-bc54-b43e144e7406/e311f76b-2b7f-487d-9dbf-a6d9552fdd88.htseq.counts.gz	bdb0d588caf69423e8ebcffbaefa77e4	245638	validated
8c1d4c15-8790-48e2-ad81-5baf556c79bb	8c1d4c15-8790-48e2-ad81-5baf556c79bb/2a1c76fa-8112-4233-b7d2-805481cdf37a.htseq.counts.gz	4b739afe7fd6aa3d7166f56a96c2cec1	251824	validated
8c6654d5-3766-4b8f-abb9-20d5b34f25f2	8c6654d5-3766-4b8f-abb9-20d5b34f25f2/2fcddf35-0514-4eaf-86f2-64542dfe774e.htseq.counts.gz	1648ed37bc4f0aadb491f98567e87e8b	244988	validated
8c73cba6-23d5-4479-bf52-39995f83bdbc	8c73cba6-23d5-4479-bf52-39995f83bdbc/cfd9d31b-3321-4424-9a95-5c5cdcfab1ab.htseq.counts.gz	c2d7d7aa4c34738432e5e4f3b08dabf7	253413	validated
8cb68a3e-6625-4397-b75c-7d552263d5c3	8cb68a3e-6625-4397-b75c-7d552263d5c3/e1225b5a-c7df-4305-a4cf-35ef372240f3.htseq.counts.gz	9dbb9a7af044995c48ffb308d0755a40	251279	validated
8cc8fd20-a7df-4396-90db-9e40a5a6bf39	8cc8fd20-a7df-4396-90db-9e40a5a6bf39/2bca719d-0f0a-4ccf-959c-0babe2fe2455.htseq.counts.gz	30b16f0d646a977922fc549be40bd959	251142	validated
8cf9024a-2b9b-466e-873b-9cc96954ce73	8cf9024a-2b9b-466e-873b-9cc96954ce73/e916087d-f531-4130-9823-1019ee7a7dd9.htseq.counts.gz	e59d9ad3615daba7086a65912d9f9f98	244952	validated
8d861770-7717-4b91-bdd4-1d1cdc589de6	8d861770-7717-4b91-bdd4-1d1cdc589de6/26ab66b2-48c3-4916-b1db-d85d80726683.htseq.counts.gz	adf330d6d880b6b4c545c53bec97321d	251763	validated
8e965fb7-434b-447b-acbe-83364d6c8eac	8e965fb7-434b-447b-acbe-83364d6c8eac/ecbd08be-c930-47c6-bc1c-0b97c3cc8814.htseq.counts.gz	ba56687471a37e0f8f27d07a925425c1	246274	validated
8ea574a0-a18f-41b3-a4b8-7315fa8c0635	8ea574a0-a18f-41b3-a4b8-7315fa8c0635/3e940a49-f192-435a-9533-dd5a99e619e3.htseq.counts.gz	0921a84e8e3e00e58a14e43595d8b95c	248184	validated
8eaa49f1-ad03-46b1-b8de-25a6a23924e6	8eaa49f1-ad03-46b1-b8de-25a6a23924e6/36728930-730c-4406-bcee-7d1fdecca34d.htseq.counts.gz	b9d564b12a3b4e197556d270c88c357e	250709	validated
8eb1b66d-091a-49cd-974f-56352535589b	8eb1b66d-091a-49cd-974f-56352535589b/676bff6f-27b7-492c-87fd-ef23dc3d23fc.htseq.counts.gz	205b95f9c6c1d1ea965ad9f9e963b058	249374	validated
8ee7bc0a-351a-4c51-98b8-8aa83cfa34e5	8ee7bc0a-351a-4c51-98b8-8aa83cfa34e5/e8caa240-51e5-41c2-8340-32613692be11.htseq.counts.gz	129c221c08de0eb32412f5a6304f6f0c	255032	validated
8f41e9af-37eb-4f49-9693-7f7ee5ed305f	8f41e9af-37eb-4f49-9693-7f7ee5ed305f/3fcc7b8e-9124-4840-b070-d0ae42d8e1dd.htseq.counts.gz	69aa68758bf9b5bf95b95c8d9e5314ae	257478	validated
8fa0229a-81f5-456a-ae74-a764b01c285c	8fa0229a-81f5-456a-ae74-a764b01c285c/f61547c0-5c1b-42d4-a4c0-b700cea657e6.htseq.counts.gz	321ab98cf7d7b17308494a114658313b	244095	validated
900b3b9b-e8d0-4b87-b372-d59d8df397b3	900b3b9b-e8d0-4b87-b372-d59d8df397b3/9177b3c7-86c7-4eb8-a227-c6c33ee3451a.htseq.counts.gz	8d10864182148958fda41050ff04091c	244924	validated
901bed03-d1c7-496d-8f8a-dbfe6ab740c6	901bed03-d1c7-496d-8f8a-dbfe6ab740c6/1d427a99-7fdc-4436-8f77-52d9ce81f13e.htseq.counts.gz	4c07c99fecb9898640cda38ddb2fd2b4	248785	validated
9025df01-ed8c-4016-a501-b4161c9b6c2c	9025df01-ed8c-4016-a501-b4161c9b6c2c/17e8f188-45e4-4ed2-8953-2d5f0760f244.htseq.counts.gz	a620ad3078584202b772b1593c38a081	254754	validated
90299ada-28e8-4e75-8dce-f0a402699fce	90299ada-28e8-4e75-8dce-f0a402699fce/fbef38b2-454d-44e6-b27f-5a790c6f8c17.htseq.counts.gz	07996e362997a527fb4c0e8bbb5bceaf	242925	validated
912ef0f0-0258-47ef-9856-05272fbc8ba4	912ef0f0-0258-47ef-9856-05272fbc8ba4/c8640e96-2450-4a0f-a0f3-017f5ae9a3b9.htseq.counts.gz	55bad4616e68ba684060e5f6ba573965	242922	validated
914766ab-f6e4-4cb4-bd9f-6c7182d8bdcf	914766ab-f6e4-4cb4-bd9f-6c7182d8bdcf/37dfd69b-aa9f-4311-a79e-92a2245e5219.htseq.counts.gz	a55c02a7bb7934ddc0046875b9e16c1b	245235	validated
91501ee4-54a7-4a19-86d7-6fbf1db61153	91501ee4-54a7-4a19-86d7-6fbf1db61153/43716956-aa57-46fb-afd7-0d244f21af00.htseq.counts.gz	699bf03351bd06f324abd98ff494e226	257390	validated
916eb615-a839-4705-9f73-39ac71d32e3c	916eb615-a839-4705-9f73-39ac71d32e3c/5c1c7971-4ea2-4569-8c26-cebccde268d2.htseq.counts.gz	a383c9eaeca5d62e933cddbc23dd02a5	262646	validated
91b3b8dd-938a-418a-aaf0-737c0c551885	91b3b8dd-938a-418a-aaf0-737c0c551885/dc2c4dfc-d8e4-40c5-ab54-3cfa15f166cf.htseq.counts.gz	0b66d696ba6c52c1e17b98a3a2b0d4f4	253374	validated
91dec093-fd31-4e3a-83a7-7ac0d87dca74	91dec093-fd31-4e3a-83a7-7ac0d87dca74/8f192531-1289-49a1-8453-b64b2818128b.htseq.counts.gz	dae559cc7f37fc8d3507a9dfe8d7f76a	245372	validated
93808de1-8d1f-4911-997a-7b4f0463435f	93808de1-8d1f-4911-997a-7b4f0463435f/4e9719d5-6602-499d-baf7-4232fb719581.htseq.counts.gz	57c04efdd3680e89f8d825df140115b6	254553	validated
93a911b0-b440-4188-a17b-9f4e6f94c0eb	93a911b0-b440-4188-a17b-9f4e6f94c0eb/3703b521-f9b6-405e-9f59-4adbaa7d4aca.htseq.counts.gz	6c08a9f084a9a11d18d3d6c4881907ed	247284	validated
93fbb2c3-6b66-40c1-a5a8-760c4149b6f6	93fbb2c3-6b66-40c1-a5a8-760c4149b6f6/3d8fc9be-b978-48b5-ac83-18a2e9209687.htseq.counts.gz	803f06ea746bd43d38ed3e1e57e59a09	244861	validated
940c09a6-a685-4b07-910a-a4c1db8b05a4	940c09a6-a685-4b07-910a-a4c1db8b05a4/9a258d14-23ec-4d25-902d-a2839d76a809.htseq.counts.gz	fecb12a3c9d69364f4ec591b2584dc8a	252815	validated
94372522-4e88-4d18-94a0-4d25002f29d2	94372522-4e88-4d18-94a0-4d25002f29d2/37b92ed0-5d5e-4851-b36a-dbb08ba49111.htseq.counts.gz	73947841da6c9ad7cccc7f4cf99a08e3	246884	validated
944bbb2a-f544-42b6-a6d2-5474b69633fd	944bbb2a-f544-42b6-a6d2-5474b69633fd/68b5552c-677f-4416-b7a0-3ecec3137082.htseq.counts.gz	3a9194f4ab71ae5f57c3e459388a7d2d	249860	validated
94c5d05c-b048-4d2d-b790-f84d3563fade	94c5d05c-b048-4d2d-b790-f84d3563fade/46c3ad7f-0a11-4283-98a1-5a81ce0a5f4f.htseq.counts.gz	97f9231f000bb68dee214f3bacba9f55	245894	validated
960dea5e-bdb9-48b4-ad1e-9c8dc01e7d0e	960dea5e-bdb9-48b4-ad1e-9c8dc01e7d0e/448111f8-187f-47b3-8198-94d351253cf0.htseq.counts.gz	034c5c7f3e042b40e60797f70a0cd5be	242985	validated
961900bf-d19b-437e-820a-d393e0b9b167	961900bf-d19b-437e-820a-d393e0b9b167/77cf3117-a628-4642-8171-c99925195ac4.htseq.counts.gz	b7a4f0432099de2c47e41ddc9c9fb5cb	252899	validated
96619cf3-23f6-4011-8328-101e65d410d7	96619cf3-23f6-4011-8328-101e65d410d7/18f37a89-0851-4c78-810c-1b92e98e880e.htseq.counts.gz	910f3ef6ef09d2c77b40d40d69a020d3	243957	validated
9680fa9b-ce88-42ae-b5f9-00396cdfb399	9680fa9b-ce88-42ae-b5f9-00396cdfb399/7b695fd1-d4be-40dc-856c-1e5fc6f33d3e.htseq.counts.gz	c11823d21020faa483e34ae41315b37d	243683	validated
969b1c04-85a6-4ace-a732-b267e0908692	969b1c04-85a6-4ace-a732-b267e0908692/758b4472-0993-4e40-b3f0-36c1e9e86994.htseq.counts.gz	6fc460d7f15ae3532c81c1e77dec9188	243156	validated
96ae23a7-8d7c-4222-a5b3-981b80ee64c8	96ae23a7-8d7c-4222-a5b3-981b80ee64c8/8ec3195f-156f-4b0a-bcdf-c27ff378c0be.htseq.counts.gz	79c5d36ad5dd336829e48a622f66113f	244138	validated
970e8047-ad99-4327-b076-d348d353c330	970e8047-ad99-4327-b076-d348d353c330/ee8ef096-f606-4f7b-bf45-fc505d9e5648.htseq.counts.gz	36ef370972d046c1c0951c6e6eec566d	243471	validated
9746938a-56c9-4a1b-9164-e8a20e570a2a	9746938a-56c9-4a1b-9164-e8a20e570a2a/51d9ffed-23ce-4e3e-afec-5ac0b189b113.htseq.counts.gz	110dc4130b633b74132f118d21e829e7	244607	validated
978ce3b0-e37f-4a77-bac8-f57fa21d4d04	978ce3b0-e37f-4a77-bac8-f57fa21d4d04/de5213cf-c59a-4c75-910b-927029383c2b.htseq.counts.gz	665d0e1d2938edde72fcc1d1aaa9c94e	252366	validated
97a25658-9062-4d07-87e8-b75d64cfc899	97a25658-9062-4d07-87e8-b75d64cfc899/666424f9-3547-452d-8dc5-1b126a70a619.htseq.counts.gz	08b3f799d7242c7b619a5edc6b72a92e	244910	validated
97b14803-64a9-451c-8d67-1f9e07a2a7bf	97b14803-64a9-451c-8d67-1f9e07a2a7bf/9bbe408c-e2fb-4485-ad73-618ca57da131.htseq.counts.gz	c986c253d650ff4aa9605fdfaa390eb2	244644	validated
9813923c-9d24-4f23-8282-24c54224f22d	9813923c-9d24-4f23-8282-24c54224f22d/ef7fb70d-b9aa-4722-9162-c859e00ed132.htseq.counts.gz	5b155dbe3bda179043dea3e676b41184	249534	validated
98546ded-5dc6-4954-a1fd-e3773cf3988a	98546ded-5dc6-4954-a1fd-e3773cf3988a/2613fbb7-cf79-48ea-9f0c-e7f6af0e6ad0.htseq.counts.gz	d31620a282034cc80c10f0a25e016c59	240721	validated
989231f0-c8bb-4b02-984c-a6a45a20d7a5	989231f0-c8bb-4b02-984c-a6a45a20d7a5/33a9aa63-b07f-4da6-a95d-e838c112f17e.htseq.counts.gz	fe0bcbedc5bdf4cdf6bf7d5c4c619d42	256356	validated
98af0447-c96d-491a-a385-7a5a0e83dc05	98af0447-c96d-491a-a385-7a5a0e83dc05/c0401b43-aca6-49ef-90fa-1d4ec7cc2c1d.htseq.counts.gz	d429a475f8b7d265dca10573e64b6d29	255335	validated
98c15a14-a0b8-4a54-bedc-dc6b96bac5fc	98c15a14-a0b8-4a54-bedc-dc6b96bac5fc/9fa303d7-d89d-4524-99fa-88999b042994.htseq.counts.gz	3765f89a6e7f9a2a30fc77f2f8458255	247679	validated
9941bb17-d184-4444-b4c4-70b9e25da4c4	9941bb17-d184-4444-b4c4-70b9e25da4c4/6764419f-5645-4106-b155-b1525a2c6b42.htseq.counts.gz	01e5c6292df0bc3e0cdc6187ed397197	250102	validated
99ced843-779d-42e3-bfb3-3082696cf3aa	99ced843-779d-42e3-bfb3-3082696cf3aa/4131e0c9-7757-444c-9c1d-996a80f156f1.htseq.counts.gz	157d0066d69cd65c8e11e68f4602f437	241453	validated
9af56723-49a0-4c71-8e59-617662b790b7	9af56723-49a0-4c71-8e59-617662b790b7/15de6a8e-f6bb-49c1-abd6-5c6519f56fa8.htseq.counts.gz	51ecf998d37282bf4e33c517f94a9467	246472	validated
9b4a60a2-5cd8-4997-9da9-e035b3619654	9b4a60a2-5cd8-4997-9da9-e035b3619654/b0605c35-5b44-4a32-9af2-7bf863d8da81.htseq.counts.gz	d8cb5b381453c619568992a9a8592a65	238109	validated
9b595991-6de7-4310-bf04-0371eb19df98	9b595991-6de7-4310-bf04-0371eb19df98/3189a475-b26f-491a-9223-201f36b2659e.htseq.counts.gz	a9420bb320443ff2f59d9ae4f8f1b706	250331	validated
9c0b8a27-5f29-4580-a14c-01078b1524e7	9c0b8a27-5f29-4580-a14c-01078b1524e7/eead04fd-8f20-43f7-adc1-7da37fccd2e4.htseq.counts.gz	d908c60b090029d7c8ce05cb36fe1362	245656	validated
9c9849f4-0dc2-4649-bb66-1cd4e36fa236	9c9849f4-0dc2-4649-bb66-1cd4e36fa236/43b91db3-cd6b-402d-8f92-00439350fc18.htseq.counts.gz	80fb3804224db5578699af67f1ff5aed	248563	validated
9c9ded4a-57e2-4914-b0b3-230ed54c9a4e	9c9ded4a-57e2-4914-b0b3-230ed54c9a4e/57cd1c25-3305-4bc2-a946-e664a6e3eab1.htseq.counts.gz	4a0435a50780261a348fb0aa1db68ea9	246628	validated
9cf94897-96fa-45e5-aaf6-b72ac6831448	9cf94897-96fa-45e5-aaf6-b72ac6831448/a51130ea-a4f5-434e-8606-a3a5d58b64e5.htseq.counts.gz	07eca55dc830c91fde98c6182a870316	244566	validated
9d08dab0-14fd-4e50-bb33-ff801fb3c090	9d08dab0-14fd-4e50-bb33-ff801fb3c090/fc56bcfb-cda6-421a-847d-2adcaf6c5fa2.htseq.counts.gz	aac7d7d5f822ecf09ff42972243088ab	247318	validated
9d3109f8-923b-4f12-9807-c985e53e9636	9d3109f8-923b-4f12-9807-c985e53e9636/f832affe-b7e5-45b0-bd2d-823cf6f48625.htseq.counts.gz	e295273c26d900cc052a111aa948a945	252958	validated
9d47d566-03df-448e-8687-003b8a19adda	9d47d566-03df-448e-8687-003b8a19adda/a28e48a6-da13-4a01-b513-48eef3c50956.htseq.counts.gz	fe109553bdff6e494367cf6b5227b2f9	241733	validated
9e4daefd-53e7-4712-8b98-8e652c2130f7	9e4daefd-53e7-4712-8b98-8e652c2130f7/cfc97eda-9c6e-4636-8103-74d6798c8e58.htseq.counts.gz	5d8720a91cfe69caeebe2a01d2524b83	242576	validated
9ea2cbe5-c59a-4ba9-8c2a-016981c65307	9ea2cbe5-c59a-4ba9-8c2a-016981c65307/7c366536-e6c8-4f06-908d-32a89408dc5a.htseq.counts.gz	384b2194e133b3142d28abad6b12d843	244566	validated
9ea9c3a4-caed-41af-9db5-204b4d860b2b	9ea9c3a4-caed-41af-9db5-204b4d860b2b/1e6c7c12-a08f-459a-b583-0e80637f10cd.htseq.counts.gz	bdbddc1d6de39fb344efed1fecebe8b3	249458	validated
9f53bb55-722f-4b9e-94dd-46376a4af2f1	9f53bb55-722f-4b9e-94dd-46376a4af2f1/73fd698d-46d3-4a2a-ae52-91bd00e72b6a.htseq.counts.gz	25e6303952434852fe7015f5874429f1	245512	validated
a1aeac31-a3e0-45e9-9068-f7239e7b6059	a1aeac31-a3e0-45e9-9068-f7239e7b6059/d6cd4231-04ff-4cca-ba8d-89abe6bec9b0.htseq.counts.gz	21e671f6c6c9da5fe46d1fa435c55d52	248361	validated
a25c2cf8-59ab-4f08-adbd-90cb1243ff24	a25c2cf8-59ab-4f08-adbd-90cb1243ff24/5b0571f1-a20a-4601-bc0b-901d32c4fb40.htseq.counts.gz	5e858e381028c426c2f802b0210db153	249073	validated
a2f68b21-4a8f-42e3-a825-ead324a52ed4	a2f68b21-4a8f-42e3-a825-ead324a52ed4/04314b36-c636-4419-b8e2-df532e58b8b6.htseq.counts.gz	8fdd16a2cf9fd5431bd12ce25417db4f	251537	validated
a34562aa-384f-462a-b586-acc4ed526712	a34562aa-384f-462a-b586-acc4ed526712/c1daf727-d2a2-4370-b9f7-9c90d0a8218d.htseq.counts.gz	45bbeaca8ab245632cc85f7f1789f739	254831	validated
a44e99c8-99ab-4049-a4c8-636001ee78ce	a44e99c8-99ab-4049-a4c8-636001ee78ce/3479c3d9-935a-43a9-93c5-17e268c01fa8.htseq.counts.gz	a29d0219d94b961dd0ab7750c98ff853	247372	validated
a474dcfe-8a7d-4848-8cc1-20551944308a	a474dcfe-8a7d-4848-8cc1-20551944308a/3e1a02f1-6a15-44d9-b974-be537d0f4ad8.htseq.counts.gz	e356e2901cb283ebe7a720db6e161bf8	251157	validated
a49d52c2-23b0-4286-85fa-6faf06c4ba5c	a49d52c2-23b0-4286-85fa-6faf06c4ba5c/632d317d-e0fd-4af3-865e-1d87bc4423bb.htseq.counts.gz	df9d1d0454ac656a8e6c5fa1427cd45d	243371	validated
a5e72a6d-7893-4a2f-bc0d-db7edd61bfc9	a5e72a6d-7893-4a2f-bc0d-db7edd61bfc9/67cfe653-e458-44cc-aa05-3e10e305b168.htseq.counts.gz	38be8b4bd79643dfb77d5b74ea7871de	256526	validated
a5e77359-d39a-49b7-af19-9be86b9c64d5	a5e77359-d39a-49b7-af19-9be86b9c64d5/82d4eabe-b54d-4d53-9347-79fb4c507629.htseq.counts.gz	7ba9f71c4924915621005f15ce039530	251711	validated
a5f12b5b-3703-45cc-952b-96d67feeaa22	a5f12b5b-3703-45cc-952b-96d67feeaa22/fcd8ddd5-d44b-4792-9fb1-f254916a1556.htseq.counts.gz	b06cf368e23523c7705c14e66f39849b	246727	validated
a6b74fff-8c82-40a8-847c-315a126e4c3b	a6b74fff-8c82-40a8-847c-315a126e4c3b/ad190495-86c3-4c04-bb23-6619606577d2.htseq.counts.gz	0912e22637a4ab594436733bf63af2d7	249210	validated
a7dd92db-e3d9-4cde-9336-bd6080d56fbb	a7dd92db-e3d9-4cde-9336-bd6080d56fbb/d23a9020-8382-403d-9b01-831dbc58ed15.htseq.counts.gz	e9dad6bac86d5fd9767972c36d7e6035	247735	validated
a8202485-02b1-4573-910d-68c54a95040d	a8202485-02b1-4573-910d-68c54a95040d/9e8b0d08-5be1-44c5-8dda-bd4d4ba3a88d.htseq.counts.gz	7f05146632f2690508854ce90879ed7b	242340	validated
a87e174e-3d46-43d5-a43e-8a3522e9d391	a87e174e-3d46-43d5-a43e-8a3522e9d391/e0320565-92ec-4cb0-a70d-043ff60fb7fc.htseq.counts.gz	4ba2e283a81510410467d3c3057299b1	246355	validated
a9c5aa3d-b93d-4729-8bcb-6d5cf277538b	a9c5aa3d-b93d-4729-8bcb-6d5cf277538b/98a789b7-f52a-412d-87ca-019f7caee237.htseq.counts.gz	8055a1134e02ac559cc1949fa77eed19	248408	validated
aa4126c7-d788-43ba-94ea-a4939e5b5d2f	aa4126c7-d788-43ba-94ea-a4939e5b5d2f/0f2e7130-fc3e-4e65-a369-38d4ed1c6fe4.htseq.counts.gz	62b2db140236381298984c05ad725ee0	239636	validated
aa881a3b-fcb2-4659-bb5d-33619419a4da	aa881a3b-fcb2-4659-bb5d-33619419a4da/0d649941-c94d-45ad-b063-1bdeff2e675c.htseq.counts.gz	ad6e1dedbc3838f9ba200492ef72d57c	249676	validated
aabc1dc0-8fb5-4cd8-89b4-b30778bac27e	aabc1dc0-8fb5-4cd8-89b4-b30778bac27e/6b0cf425-7863-4edd-bc2d-0a05dfc7fc75.htseq.counts.gz	5c94bffb227ead180a82852b55f88333	256219	validated
ab09f5cf-d7a8-4de0-a868-68dd227394e5	ab09f5cf-d7a8-4de0-a868-68dd227394e5/48a1887e-e335-4897-95c9-043410e48fe7.htseq.counts.gz	e265ce3d1a6f6f670e66b33ecd18e48c	245508	validated
ab27b680-8f37-4f29-a564-3c16ec60dc89	ab27b680-8f37-4f29-a564-3c16ec60dc89/cc8c0bb8-aa5d-401c-b7e4-bb5b477a28ac.htseq.counts.gz	d7eaed43e66d9539ea5030e441e4796b	248673	validated
ab7c859d-f6e0-4a3c-938b-a0538b126bd8	ab7c859d-f6e0-4a3c-938b-a0538b126bd8/0e92cbf2-ac17-4227-a54d-1c8877b2db8f.htseq.counts.gz	cd83cad2d1947ba5966a40fd8df46a5b	244856	validated
ab9bbaa2-e778-4c2e-a5b4-8fad4dacd97f	ab9bbaa2-e778-4c2e-a5b4-8fad4dacd97f/c9936adb-0c96-4651-b37f-1df1c92ae307.htseq.counts.gz	dfe6a9a214333a31e0f466d9f5e27f36	246105	validated
aba07d3f-f4a2-4125-a5d5-8e33f92eb9cd	aba07d3f-f4a2-4125-a5d5-8e33f92eb9cd/06ec38a2-40dc-49d6-a3f5-76da22205160.htseq.counts.gz	a8fb4a39cc7423f5b2600cce021ea738	244355	validated
aba28641-b135-4044-9f29-4672a1242bfa	aba28641-b135-4044-9f29-4672a1242bfa/0254436b-fef6-4a7c-9e9c-751c9dca66ca.htseq.counts.gz	52c4b1090853ca3362becd9808ef6996	247493	validated
ac66b730-622a-4df8-abd6-a66c87bfcd1a	ac66b730-622a-4df8-abd6-a66c87bfcd1a/a5e01168-a45e-4546-b52e-50315aec4567.htseq.counts.gz	d7527d89d66847dc910e62137bd54bb5	246931	validated
acae3854-f0c7-4414-983e-58d6b0cda85b	acae3854-f0c7-4414-983e-58d6b0cda85b/30036430-f24a-49d9-b35e-233f67f11b3f.htseq.counts.gz	9fbf37f22edf5327bd0273d6771838c8	246225	validated
aceac354-8da8-4831-9c86-655d093d76f5	aceac354-8da8-4831-9c86-655d093d76f5/f5f5f1ed-60e3-4370-a79a-69d3e871f54d.htseq.counts.gz	ccf7bc491c803eab5a5db02fa9d3e476	242103	validated
ad1802fc-2f54-45c7-b6fe-c6ba55a1b7da	ad1802fc-2f54-45c7-b6fe-c6ba55a1b7da/59118944-d135-4b7d-8ce4-438fcaa4fcf4.htseq.counts.gz	d1c6ee48b6a186d95a5ee918cd864443	249328	validated
ad5ec58a-a0eb-420c-8d02-42f7b2713596	ad5ec58a-a0eb-420c-8d02-42f7b2713596/ddb3fd2f-1481-4dba-8b0e-db3eb12ebae1.htseq.counts.gz	e574c4d7c3e1acce9c8a215d24eef801	250155	validated
ad67cd0d-d587-40f8-b9ff-7585aa1aa641	ad67cd0d-d587-40f8-b9ff-7585aa1aa641/aecf2c25-b32e-412d-a2f5-34df2f4f865d.htseq.counts.gz	8b70e85c3ad775b5f3970a02e18d0655	251150	validated
adf41362-3f20-4999-aa5d-86707f41e4ea	adf41362-3f20-4999-aa5d-86707f41e4ea/2650ece4-ac6b-4fcd-86b3-f8e3d75695a1.htseq.counts.gz	78c364f360ed7b473c65007d3101a01d	247526	validated
ae07a413-3a5a-423a-bb5a-20a07fc6d0b9	ae07a413-3a5a-423a-bb5a-20a07fc6d0b9/9fa9c576-3593-43e4-b0c6-102fcb9c0774.htseq.counts.gz	9f212677fc61cbc875f15088d50f22aa	251211	validated
ae108c31-c3e7-43e2-a593-b2e49a9138a8	ae108c31-c3e7-43e2-a593-b2e49a9138a8/92939250-d58f-4167-bf73-52f8fb89992e.htseq.counts.gz	b379d825b3ff6c2b8826f5a3095ba7c3	248671	validated
ae3b5608-8df9-4c4d-9a74-f5770fb45afe	ae3b5608-8df9-4c4d-9a74-f5770fb45afe/7564b1ea-846a-4c77-9cb9-ceb2e865dbf0.htseq.counts.gz	c4dc97e43bf010fa3bfeca23dc80beec	243790	validated
aea96580-7317-4163-a889-7d46e912831a	aea96580-7317-4163-a889-7d46e912831a/beac152e-13ba-4510-a259-ba04e3f33857.htseq.counts.gz	eb08b8b7df20f4eade8da6609634b4d4	244938	validated
aee601e0-73f6-4250-bfd3-c3c28f68b0ab	aee601e0-73f6-4250-bfd3-c3c28f68b0ab/0e11a8a9-81a9-44a2-95ee-a062750ee9ae.htseq.counts.gz	9492330b83ff7b6a186b4a2d2a4b6382	250301	validated
b08a16e7-ae70-4c18-8594-d611d5dcd23a	b08a16e7-ae70-4c18-8594-d611d5dcd23a/c13fc444-6e7b-4ae1-9c90-e539d78417ca.htseq.counts.gz	8885185d375c3fa0ff83b3e74e3821b0	246417	validated
b0f9b72b-d64d-41f8-9cab-b201a3dc4dce	b0f9b72b-d64d-41f8-9cab-b201a3dc4dce/c8fd69b8-365d-4802-aed6-619956545feb.htseq.counts.gz	41559ee3de1fc18e1f98516f9b1e224d	240879	validated
b1af0d0f-d28b-4516-9a1e-c4b59c00cd19	b1af0d0f-d28b-4516-9a1e-c4b59c00cd19/4ba3930e-c69b-461e-964f-2735263ed235.htseq.counts.gz	37000e7794faab8e4d0b604b10eb5042	252841	validated
b211de16-6fa3-40e0-8200-b41da3d6e544	b211de16-6fa3-40e0-8200-b41da3d6e544/e03c58cc-b1d3-4935-87b5-92dea1ce86f5.htseq.counts.gz	b7049bd985c90aa6efaf4ab134dc3f5f	244260	validated
b3048efb-f58e-4cf5-8fa4-11c97685c2d8	b3048efb-f58e-4cf5-8fa4-11c97685c2d8/357cd446-1a23-43b9-bbbe-2d230239f028.htseq.counts.gz	9a62a3c175943b83ba86f150e247ef1a	245348	validated
b4659e8a-e136-47ec-9306-08491f4eeae9	b4659e8a-e136-47ec-9306-08491f4eeae9/923257c8-8013-4ad6-b65c-e12142aa4e9c.htseq.counts.gz	5620000e1e1f9ccfa89e8aa2da33b22a	243984	validated
b4f8ca6f-b11b-4243-82af-63fa1808a3f0	b4f8ca6f-b11b-4243-82af-63fa1808a3f0/c6cbdff4-b55c-4e33-984a-3e016ce6622f.htseq.counts.gz	0ef89ea567f43bd17eea8e821d83c235	247090	validated
b538a652-f717-41c6-a403-a0577050231b	b538a652-f717-41c6-a403-a0577050231b/293f120d-b367-496f-9918-b9706661a772.htseq.counts.gz	0871d9e5da5efc2e1a403ef33c7a5671	248672	validated
b579bdce-3e66-4ee2-8d13-5487c95b6ef3	b579bdce-3e66-4ee2-8d13-5487c95b6ef3/f5f94b57-3a13-4898-a57a-941a31e976c4.htseq.counts.gz	2d40c72cdf68a482d1dbf0985da05f10	246663	validated
b5c0ccde-894c-421a-8554-6e9d0db5a29b	b5c0ccde-894c-421a-8554-6e9d0db5a29b/e9f65d45-a80f-41fa-b17a-bd53703c9b6a.htseq.counts.gz	93bdec2f39b946e5d9e86af1e66a1890	251775	validated
b90d27e9-7294-4c20-a8cd-77fa97af3283	b90d27e9-7294-4c20-a8cd-77fa97af3283/6c29406b-2b71-4cee-894d-3bdab460f490.htseq.counts.gz	cb7faf65601e3ae4caae629160c671d5	251868	validated
b922584d-0a7f-42b2-96ca-5243bc0eff09	b922584d-0a7f-42b2-96ca-5243bc0eff09/b7eeea5a-38ea-43df-a9b3-ffbee10b5872.htseq.counts.gz	80dfa1721f24f6e3c9cd003249cbfb01	255015	validated
b973c600-7235-4e34-99c7-03225d92156d	b973c600-7235-4e34-99c7-03225d92156d/ecf78283-0eb3-4710-8e5a-30f56da510bd.htseq.counts.gz	64ce2565378fa81bf11d3bac679e85fd	253627	validated
ba11ebcf-4251-459b-b276-06ebcc99e6df	ba11ebcf-4251-459b-b276-06ebcc99e6df/60890e58-8718-49c2-bee0-e6823dabcbc5.htseq.counts.gz	3888eea66c693d81ab279d53e4d5b48d	243117	validated
bac893dd-512d-4405-8597-57098fdf46d7	bac893dd-512d-4405-8597-57098fdf46d7/80ba6169-1f5a-415b-a1b0-e16ac6427e18.htseq.counts.gz	1c3c3a3454e1c4732774ba2b9be93e8e	240793	validated
be4a13c3-3e69-479f-bbcb-d239a8a6bef2	be4a13c3-3e69-479f-bbcb-d239a8a6bef2/ea161735-6a52-43dd-a665-3674046ef96c.htseq.counts.gz	1db80b1be74b94ee282f3c2342c764ce	250577	validated
bf9cb396-588b-49ec-a22b-5e34ba3bc18d	bf9cb396-588b-49ec-a22b-5e34ba3bc18d/b9c86d45-14b0-412d-aebf-ac2745e4af56.htseq.counts.gz	c501c88addcb8c62955a16a1a38ca9a0	250878	validated
c0a485ad-828a-4ed9-adbb-d24589ae7b01	c0a485ad-828a-4ed9-adbb-d24589ae7b01/b92b53ad-faad-497d-a4ff-ad850cd29884.htseq.counts.gz	3b754cf969116dd7a49f78c66d17e896	246865	validated
c0d5a43b-85e6-415f-88ae-f64cb5f15127	c0d5a43b-85e6-415f-88ae-f64cb5f15127/f37ffd3e-defe-4e0f-bbd6-f3257a78a4eb.htseq.counts.gz	63d297c5a740a895736b39852afe631b	255888	validated
c0e7c7f5-f232-413b-87d8-88cc938d8817	c0e7c7f5-f232-413b-87d8-88cc938d8817/bd6e216f-1420-4869-b3e4-d6166e838c74.htseq.counts.gz	7465e6a00324679500b29ce46de109f7	256751	validated
c0f9199b-e69c-4490-9cba-a9465a8b5ec4	c0f9199b-e69c-4490-9cba-a9465a8b5ec4/b775000b-5f07-4730-9b31-d4cab53309ab.htseq.counts.gz	7f93db80f27250e50f2189e0ce488387	251655	validated
c1c03260-4179-4609-86a3-8f8314ab5ac8	c1c03260-4179-4609-86a3-8f8314ab5ac8/f570f256-5698-4d33-b115-811f0663aeac.htseq.counts.gz	df1c54803affd9e5c07d506e895723e6	254891	validated
c1d4ee98-e136-4db2-8515-2542022becbf	c1d4ee98-e136-4db2-8515-2542022becbf/304a977a-e34e-4bf5-b4c0-3d06eb1d6519.htseq.counts.gz	9c7de2660474f040f534d6a0a62c061d	254097	validated
c1de8534-362b-48dc-a32f-aa2c1cc4e8e3	c1de8534-362b-48dc-a32f-aa2c1cc4e8e3/d90b08ef-512b-41b3-a329-45b0fd741587.htseq.counts.gz	7a5dc97614b18dadb7e9e8b3197d791d	253138	validated
c247b168-3b4b-40ae-8e1a-32dda1b34397	c247b168-3b4b-40ae-8e1a-32dda1b34397/3ba5d6ec-dcce-49bb-82e5-85d3903a2aa1.htseq.counts.gz	f1ed79bc68101f7e947f5487d52d6ce5	248496	validated
c26ecfcf-05d1-400e-a710-724cb000b2f3	c26ecfcf-05d1-400e-a710-724cb000b2f3/3dcd981c-dc04-40c8-8799-de094c55c4a2.htseq.counts.gz	d3737eddcd268eeff2a53fb88b39c19b	254749	validated
c2a7105a-e8de-43aa-9622-e4f078f0831f	c2a7105a-e8de-43aa-9622-e4f078f0831f/ae5bea01-148d-4559-9327-2f926e93bb6e.htseq.counts.gz	a4dd0010e3baf533f7b91096e5e8d22a	246006	validated
c3af9b29-1904-4c2b-85e7-792c00593f7c	c3af9b29-1904-4c2b-85e7-792c00593f7c/afdee3d2-e728-4230-8cd4-e0a19c587c5a.htseq.counts.gz	8e5047bee3596cbfe2f450cb1c8f4cc9	239728	validated
c423d6d0-23d6-4797-b799-f3c3dd85c775	c423d6d0-23d6-4797-b799-f3c3dd85c775/2a962923-bbca-4fa9-a68c-da7c59297e02.htseq.counts.gz	b2a971255b5d0d762d9a136a7cbae1bc	251668	validated
c4288d17-25f9-4c03-ac24-fe9b62d1bea7	c4288d17-25f9-4c03-ac24-fe9b62d1bea7/8fe8861f-0e44-458f-8bcc-159385185c56.htseq.counts.gz	61b4739064623a3bf1676a81d8cd6c4d	247988	validated
c431cd25-633b-4d67-80fe-e95811cf87d4	c431cd25-633b-4d67-80fe-e95811cf87d4/65703426-dbb6-4591-ad7f-53663cc3aeae.htseq.counts.gz	b374acd96d8f70abddc304727e49f07c	248778	validated
c48e9fab-445c-442f-b56c-b15821dba231	c48e9fab-445c-442f-b56c-b15821dba231/6a7f4dc8-ba05-49ec-8764-8bc34f32473c.htseq.counts.gz	aaec948abbb07b90acf2a351d333779c	252475	validated
c491f8af-a63f-444d-afaf-27e0fdc12d6e	c491f8af-a63f-444d-afaf-27e0fdc12d6e/14100499-dd37-452c-96bd-8aee7e0b9fcf.htseq.counts.gz	052c27eaa1498a6c850b613ac213006c	250658	validated
c4d6416a-4a5c-43a0-8df5-63c11b56d448	c4d6416a-4a5c-43a0-8df5-63c11b56d448/f18bc0a2-c3f6-4738-aae7-5e5e8276d848.htseq.counts.gz	da03d714bb9f386b3b52ae0648f74698	245133	validated
c4eb40e1-89e1-4e8a-9740-b50c173c86c5	c4eb40e1-89e1-4e8a-9740-b50c173c86c5/798607d9-d840-4be5-aac0-765aa9a97913.htseq.counts.gz	37cb9084c1f676eccf295fde89df8d32	242980	validated
c59de53e-a8eb-4636-bcc6-dda0e8d689c7	c59de53e-a8eb-4636-bcc6-dda0e8d689c7/7b5ff8ec-8e07-4810-95a3-171623340f88.htseq.counts.gz	b546d8988260341472d4e584bb6ed7a9	243397	validated
c62a8d38-c3a5-4dd7-8c57-4f8f87b695d2	c62a8d38-c3a5-4dd7-8c57-4f8f87b695d2/d89648f6-9138-46e3-8e07-2a49565f09f5.htseq.counts.gz	8baaa82b941983a7bc902bd97ff25829	242392	validated
c6e038d7-fc1b-4358-89fc-dfe69edbcef0	c6e038d7-fc1b-4358-89fc-dfe69edbcef0/47640d00-0eb4-443d-bb17-e7ae15af37e9.htseq.counts.gz	4c4c66e54dab1bb018bef4098352edd6	245477	validated
c820f3b7-77b8-4ec3-ab81-a25b9009ac82	c820f3b7-77b8-4ec3-ab81-a25b9009ac82/bd0da177-9dad-4f37-9e6a-202b5fd2139e.htseq.counts.gz	dc455b2b93f01c676c2d9b7412168ca5	255603	validated
c8de697b-0d44-4c9f-9271-f3a0f863bb7b	c8de697b-0d44-4c9f-9271-f3a0f863bb7b/b4c40df7-e459-47d5-8a3a-a46573650d51.htseq.counts.gz	70c17520b8b7ffbf763bfd5d9f4be959	247791	validated
c96862f3-65c0-4570-b9f2-d8fca7bd3998	c96862f3-65c0-4570-b9f2-d8fca7bd3998/186b160e-ab23-40df-9dd3-fba8031f7023.htseq.counts.gz	5c5d1a0c25f6eb730641544b8b831cf5	243165	validated
c9bf994f-0ee7-433b-be59-5a70169319bf	c9bf994f-0ee7-433b-be59-5a70169319bf/d3392d40-4c1e-44cf-9a92-7c496641e2f6.htseq.counts.gz	6782472f6e8e036169cd2f7d34b00762	248517	validated
c9c3e011-d492-4556-acc9-cea8fda67fab	c9c3e011-d492-4556-acc9-cea8fda67fab/573b5b56-64cc-4b97-848f-2970163b86e9.htseq.counts.gz	69b90448b381d8c660b7f80af2ccd1f9	251749	validated
cb07ea11-11a2-4aa0-8b6d-0a9230b81ca2	cb07ea11-11a2-4aa0-8b6d-0a9230b81ca2/c5e8f287-a5d7-4d69-ba74-39baf871f1a7.htseq.counts.gz	572a061d82ceb20d36304d6a84927537	251654	validated
cb45df54-ffce-41be-82d3-8df7866487f1	cb45df54-ffce-41be-82d3-8df7866487f1/ef56f0c2-dae0-4aa0-9240-f8b2d2d1acad.htseq.counts.gz	73fd750ac47f9e785a2c5c83336299be	246633	validated
cb9f351a-0c0a-4209-acd3-f14fac7ed0e5	cb9f351a-0c0a-4209-acd3-f14fac7ed0e5/3935d0b9-f79a-440e-abc3-d39a8ec88f11.htseq.counts.gz	0f1dbc3547066f466e6b37a3bd5e4a72	247623	validated
cc0c02ec-bbbc-427f-b764-1545e258d505	cc0c02ec-bbbc-427f-b764-1545e258d505/30696f32-59bd-4be3-84bb-8856485483a8.htseq.counts.gz	fa7ba3727a41da2c6d4ccf94f190853c	244504	validated
cc93aa54-981d-4dbb-938e-9dec49d488ae	cc93aa54-981d-4dbb-938e-9dec49d488ae/7f63d097-d3b0-484f-84ed-985718c4af7f.htseq.counts.gz	33fed859f6f8f6756215b5ceec6a3e94	247976	validated
cda2d2ea-328a-4157-bbfd-9510cc5fbd79	cda2d2ea-328a-4157-bbfd-9510cc5fbd79/4a242363-7c51-4e35-9892-1a0d944c7b47.htseq.counts.gz	577afff65a09eed9e2217ca220cdcb52	245846	validated
cdec9313-d3bf-492d-9ead-86de702bc9cc	cdec9313-d3bf-492d-9ead-86de702bc9cc/33eb8dac-67ee-4ab4-bf70-e81dbec1bf29.htseq.counts.gz	48d1ff1170aabd605dfde54bd5de4d85	256342	validated
ce6085ab-f374-48ff-b4e4-e53df2041f2d	ce6085ab-f374-48ff-b4e4-e53df2041f2d/41b20178-7fb0-4963-8413-742de3bc568b.htseq.counts.gz	a111910789a88942676a599d3093b0bb	244324	validated
ce9b8528-2e93-4654-814b-b66432e16820	ce9b8528-2e93-4654-814b-b66432e16820/1297a365-11e4-4a14-93a3-74c7aa0029e1.htseq.counts.gz	5287d3cdcc3595a4e9eb40c0497fcf72	244518	validated
ceb349e0-be04-4003-a92b-d3293d831375	ceb349e0-be04-4003-a92b-d3293d831375/c216afb1-a48a-4ab9-9885-a301f2992d50.htseq.counts.gz	ae21b9c54ffcf954c2183808d90c0c94	250109	validated
cf680a96-70d2-410e-b0f4-f46ca8e84e9d	cf680a96-70d2-410e-b0f4-f46ca8e84e9d/c625ddd0-ae64-4ed6-b19d-439ed2f0dca9.htseq.counts.gz	bc63c85baca36151d91cc3f24457bd27	244968	validated
cf906b7c-8a99-408e-b8ae-4c44079a42c7	cf906b7c-8a99-408e-b8ae-4c44079a42c7/a706fe8c-8ac8-4938-ae21-90b51b1f90fa.htseq.counts.gz	66a32a72df83a99c54146c86d8f23b69	245354	validated
cfa4f253-0203-4b98-9cb5-8d70ca7490d6	cfa4f253-0203-4b98-9cb5-8d70ca7490d6/69dccbbf-11bf-441a-81ec-79b92407ea77.htseq.counts.gz	7e683f80f7e6e6d9d4a548d7eb9e8a7f	254551	validated
d002e4cf-08ff-4b80-8a9a-414fc2627014	d002e4cf-08ff-4b80-8a9a-414fc2627014/d4ab34ef-6630-476e-a85d-60eb0e2da469.htseq.counts.gz	016de301b6087943e261b14807e0fda7	244270	validated
d018a71f-cac1-496e-8dec-19103e159377	d018a71f-cac1-496e-8dec-19103e159377/05cc0a39-c8b7-4126-9234-a842f093e6f7.htseq.counts.gz	6dcc88a07f9871b81f3c007fa738d930	245647	validated
d05a35e0-8d21-479f-a0b9-798cb39c8232	d05a35e0-8d21-479f-a0b9-798cb39c8232/61ed5ca1-343a-42aa-9d54-73ddd3f6b484.htseq.counts.gz	126ba7bd7619f1885e4ac95b2bb8f5ba	245796	validated
d0c13aa4-f84b-4b88-bc48-1ef9748f7958	d0c13aa4-f84b-4b88-bc48-1ef9748f7958/bee73975-5ec9-4e91-a760-efea24ad9c17.htseq.counts.gz	b5971f162d202a001d786bfde9106f79	252540	validated
d0fd164c-1b9b-4e55-a268-92654c3d1854	d0fd164c-1b9b-4e55-a268-92654c3d1854/cbd4177a-2678-4b37-b677-4e5443a95fce.htseq.counts.gz	e4201d1c681a7e1dec36b1477433ef2e	247642	validated
d10d071f-a21e-4fb9-b5f8-6850f2aca3e9	d10d071f-a21e-4fb9-b5f8-6850f2aca3e9/73f75d25-384a-4d42-bc83-6bf5975abf8a.htseq.counts.gz	23023c3884387dec83b25550bf65a6da	254625	validated
d1357e5a-9a6e-4fd9-9e00-a78573002330	d1357e5a-9a6e-4fd9-9e00-a78573002330/e877622c-ef3c-447b-9496-cd1d2ab1a678.htseq.counts.gz	1b90d39b76f38ec6a0641cf63414d1d3	247694	validated
d1628533-b61c-41d3-918e-f96d3d5e29da	d1628533-b61c-41d3-918e-f96d3d5e29da/8f769163-f20b-4331-a415-3b49813c6a3a.htseq.counts.gz	70186bde0c097c4819ce8b69b370f5fc	245693	validated
d1d871b2-d2d3-4c74-9850-9a0c4221d4a4	d1d871b2-d2d3-4c74-9850-9a0c4221d4a4/cf7616fa-d5c6-4430-b644-aaa63bbf2704.htseq.counts.gz	bb3aed5928fec40237702deeaf5ccd43	253058	validated
d24cc59a-1927-4e5e-92fc-edd1e61f91f5	d24cc59a-1927-4e5e-92fc-edd1e61f91f5/ed2f071b-b001-494b-a7c2-1cb19b9a479e.htseq.counts.gz	f3517d69400f15cb08375d949eabdb84	249139	validated
d26929d2-fd44-4f29-b950-464bcf71bb9b	d26929d2-fd44-4f29-b950-464bcf71bb9b/392eda3e-b663-495c-9c57-a6b4eb3e803c.htseq.counts.gz	ea2952f8cae4c7c622faf9bcd666ea35	242853	validated
d2e62f35-1f82-473a-8726-232610bd6627	d2e62f35-1f82-473a-8726-232610bd6627/a1749cd8-a737-48c6-ac4c-e2d6c2f8b23f.htseq.counts.gz	600801a0cddf9ff40a0d8d330eba445a	246338	validated
d346b232-8e08-4116-850a-71bfd1a79921	d346b232-8e08-4116-850a-71bfd1a79921/f8001c8a-39b5-4ff9-b607-cf91ad696494.htseq.counts.gz	aebcbc9b76c6bcccccf771ba02748d2b	249772	validated
d38ac171-5938-4117-a60e-35ccdd973761	d38ac171-5938-4117-a60e-35ccdd973761/9be93e32-5549-49b7-9a9d-b425871a765d.htseq.counts.gz	049f61e2a0ebfd21a5ac912afab83bd7	247006	validated
d439cc58-4086-4893-be9e-810b1cdecb3a	d439cc58-4086-4893-be9e-810b1cdecb3a/ea77fe52-24ab-4bb7-88ac-8fa54af8d01c.htseq.counts.gz	00c499ff21c734659fe433ee23854d70	243640	validated
d4556185-08ff-40de-a3a4-fcd38cfd2f09	d4556185-08ff-40de-a3a4-fcd38cfd2f09/32321d7e-aeb9-4e0f-9653-e70e1f3b432a.htseq.counts.gz	bcfb56322d2336c1935dc32e192c4d62	246093	validated
d461302f-84ca-46fb-a6e0-f670dd47b1c8	d461302f-84ca-46fb-a6e0-f670dd47b1c8/7b91ee01-c8c0-45f3-9654-e911a2a73fab.htseq.counts.gz	adf35990ecf48991d7e4616c691fe65d	239783	validated
d524c764-de58-495b-8dd4-d72dd86dc626	d524c764-de58-495b-8dd4-d72dd86dc626/393232a1-d0de-40a1-9e75-24b22e1356ad.htseq.counts.gz	425f62f230f3d24769efd5d9e3a93c2e	245065	validated
d58df7ae-9c0b-4430-be09-8fd92cd8db9f	d58df7ae-9c0b-4430-be09-8fd92cd8db9f/1777294b-0012-4cfb-8749-d94f22b4ca75.htseq.counts.gz	a631e19f9c49d6e9d5257e7d0e5605cf	247676	validated
d5fd27ac-14af-44ff-bf57-29b865463f1f	d5fd27ac-14af-44ff-bf57-29b865463f1f/95ae164b-c207-4811-9ff4-fdea9537e738.htseq.counts.gz	29295ae4a66a994663b1bd4e572b58fb	249807	validated
d61726fd-77c7-4a83-8d8b-dbe6b119ab49	d61726fd-77c7-4a83-8d8b-dbe6b119ab49/b0dabbd2-835b-4e75-bff2-0041db336d1b.htseq.counts.gz	0cd6cdba3a155c917e06e124f487ff9e	244927	validated
d6520311-d044-4004-b437-d4d508e47b1d	d6520311-d044-4004-b437-d4d508e47b1d/eae8f6bd-f4f2-4c48-a828-21efa4afbf7f.htseq.counts.gz	df550a2fc705e3f5c91784d142bdcde0	257759	validated
d69172af-d05b-4883-a41b-cd8dfcdede05	d69172af-d05b-4883-a41b-cd8dfcdede05/33721d7a-398c-42f8-8d8a-d18ae4aa0fdc.htseq.counts.gz	9633c239d1b9300554727a5eabd0f9dc	253118	validated
d6a6f36f-091a-4ef7-85c2-93af6e9db2bb	d6a6f36f-091a-4ef7-85c2-93af6e9db2bb/4225530c-5f18-4e9f-b3b5-33c3db05be4d.htseq.counts.gz	d68d03edb4f5b2209bfb6871e8ddc4f7	253864	validated
d78eb5c2-b3d9-4d2f-8e09-206571da5535	d78eb5c2-b3d9-4d2f-8e09-206571da5535/5c44bb54-7526-460a-9998-e7b80f5c16ca.htseq.counts.gz	2a96699c4f5431a81a6468d532284bd6	246261	validated
d7f7de73-d041-4d82-9550-30b8034eaa8e	d7f7de73-d041-4d82-9550-30b8034eaa8e/cccd4262-87e3-4c9e-8ba2-661d3ec22cda.htseq.counts.gz	43e72ac6940fa5913636bfa088008fcc	245921	validated
d85f05d2-1543-44a6-ac62-2394b11b46eb	d85f05d2-1543-44a6-ac62-2394b11b46eb/41f3a303-50f4-4127-8f05-a1367a5606e6.htseq.counts.gz	e993a5f5c43868a6d632fec0360bf7d0	247563	validated
d8a2954e-19c2-4db5-ba50-542c546c389a	d8a2954e-19c2-4db5-ba50-542c546c389a/6c4b016e-c2dc-4a85-97fb-65ea8b4d0603.htseq.counts.gz	41d566ace7679199459c5a66fae38507	236000	validated
d8aacdb6-fedf-4030-add5-08ebcab8393c	d8aacdb6-fedf-4030-add5-08ebcab8393c/be23bb2f-67c3-4a76-a4ab-a80ef1178ceb.htseq.counts.gz	a652d380eb0e9e2f34569770ec815b66	251185	validated
d95877b3-4569-449c-8979-cbdd8d103dbc	d95877b3-4569-449c-8979-cbdd8d103dbc/26a30920-d41b-4400-ae17-a6d290ccbf76.htseq.counts.gz	722200e40e92eb4ac3403790a654db8f	238983	validated
d97ca398-31b0-4395-bfc5-1c19495a8322	d97ca398-31b0-4395-bfc5-1c19495a8322/f5956574-d5c8-4e1e-accc-7198459a0cf5.htseq.counts.gz	b29156687778abf70086950f250695d1	236409	validated
da49c5d3-27f4-408e-aced-b350aa7c60c0	da49c5d3-27f4-408e-aced-b350aa7c60c0/d1666bf1-50fa-44ec-8681-8f46e479daee.htseq.counts.gz	cac09b652cb32a0768c82f4801afadda	254489	validated
da9b145b-3276-42b6-a497-cbf5352507c2	da9b145b-3276-42b6-a497-cbf5352507c2/6d7f5731-e599-4e3f-b80b-1f0ac2f68111.htseq.counts.gz	84f4c565b5acfd1e902b4f418dc40a17	241420	validated
daa2a621-ed84-4ac2-818a-12112a830dd8	daa2a621-ed84-4ac2-818a-12112a830dd8/3d0557c9-73a8-4953-a5f0-bbdbd79189e6.htseq.counts.gz	408792336a64bb53614e515395134693	244115	validated
db1d9595-8e8b-415e-907b-5ff5259fc7a3	db1d9595-8e8b-415e-907b-5ff5259fc7a3/7960f154-6b52-41c7-9426-ee3eb72fe470.htseq.counts.gz	55a679f5933e0526d91e029d8376b15f	243896	validated
dbb30cde-07f5-4cc7-a8a2-ea14cbf385b4	dbb30cde-07f5-4cc7-a8a2-ea14cbf385b4/5d72242b-938d-43cc-ba30-015ffaca9986.htseq.counts.gz	787096b00c37d839bd80af89f806716f	255018	validated
dc27152a-7bc4-429b-b545-78710dc15542	dc27152a-7bc4-429b-b545-78710dc15542/2a9807f5-03b5-4cab-93d1-9e34e089412b.htseq.counts.gz	c22719f7b2843f9ca6af88b2766c6806	251620	validated
dd15509f-d674-4e73-b83a-8b8c1a5f3761	dd15509f-d674-4e73-b83a-8b8c1a5f3761/9b8e7043-9daf-4969-b13e-93f29b8f4b9a.htseq.counts.gz	879f75c39b5278beb9802d901d48c8b9	246042	validated
dd556318-7382-4d65-89d4-f038605b19b8	dd556318-7382-4d65-89d4-f038605b19b8/ab245571-87c5-4759-a529-8250074160d1.htseq.counts.gz	453ebd806e142ee6d302ad45614e0c87	254450	validated
dd915956-c418-455c-a792-1d15ffcba4f1	dd915956-c418-455c-a792-1d15ffcba4f1/08ede229-363e-49f4-951f-95509ec3c604.htseq.counts.gz	a905d3430bc3601cb88124dcb6b58ae1	243094	validated
df8834be-84fe-46ea-8a66-905aa22fee3d	df8834be-84fe-46ea-8a66-905aa22fee3d/37510c26-3396-4083-b06c-02d145829e30.htseq.counts.gz	90adccb9a0efb8dce0259f30257a9d50	254918	validated
e0814a5e-592e-4107-ae47-a7f13a5477d4	e0814a5e-592e-4107-ae47-a7f13a5477d4/a707063f-e0dd-4900-82d9-8ae77286c285.htseq.counts.gz	27c28cbde969080f065363f1befd4615	244668	validated
e0a09fce-dc4c-47ea-b979-74d685871e34	e0a09fce-dc4c-47ea-b979-74d685871e34/50f3b3d3-dba8-4d48-bf8d-16d7ebaa18fd.htseq.counts.gz	fd76635dfefa495bcb714fc1e5c3a071	245760	validated
e0f22946-51bc-4c1a-aa10-333d3ac2e97c	e0f22946-51bc-4c1a-aa10-333d3ac2e97c/f9153720-86f1-4d70-b2a9-7b88dd365514.htseq.counts.gz	421dee71512891efe85c93c9479f3467	245863	validated
e1aea9c7-4418-44f5-bcb9-fe244bcdacbe	e1aea9c7-4418-44f5-bcb9-fe244bcdacbe/22c7a99a-b192-486a-bd53-aede0ed73c75.htseq.counts.gz	ebd382cf706d03eba7e54525f7128f46	250005	validated
e30689bf-2321-4d37-b0ef-3889a2adef62	e30689bf-2321-4d37-b0ef-3889a2adef62/596e0340-9bb6-49eb-a926-f51f8ec9727d.htseq.counts.gz	064ca63b4cd843edf60bb46112c62652	246264	validated
e3237ddc-f2ce-4497-bc7d-ce77afb274cf	e3237ddc-f2ce-4497-bc7d-ce77afb274cf/82e164f3-ce5d-4226-b338-e3d7a4fd8807.htseq.counts.gz	068a7bbe95e2add77552a4af8e2e3b43	245640	validated
e381ac7f-46b4-419a-86cf-73d6e858807e	e381ac7f-46b4-419a-86cf-73d6e858807e/0011596d-cfa3-48f7-b182-b1e5765209fc.htseq.counts.gz	7a5f048a9add50729fc065b6d74a4c35	248366	validated
e3aa0a64-a535-4be7-8232-3f7f44d27d63	e3aa0a64-a535-4be7-8232-3f7f44d27d63/6b1442d8-64b8-456a-b6ce-08c8f1fa9ce6.htseq.counts.gz	fbfc9e44a0a0c286d2b8883c4a2a0261	254110	validated
e3dc8324-6856-48a0-9522-1022b9106484	e3dc8324-6856-48a0-9522-1022b9106484/25c04d68-f867-4c8a-a597-2e30e13b9258.htseq.counts.gz	01d54791eddc7caf84422dacd93d0d46	244741	validated
e3f42ee9-01f2-4062-addd-c563bf4f07b5	e3f42ee9-01f2-4062-addd-c563bf4f07b5/a1884346-d2e7-4ec6-aa0a-0d043537ee00.htseq.counts.gz	df1324f00f32ffe78a7e500235b09b5e	260021	validated
e45c9dfa-efd2-41e4-8b57-f5b302d6c8a9	e45c9dfa-efd2-41e4-8b57-f5b302d6c8a9/eb8067e5-1e8b-4994-9a28-f512c20502d4.htseq.counts.gz	7a8afe5b073c23f3667af49aef3d5afc	254623	validated
e50d2352-dfa9-4c06-b070-91f526e17f79	e50d2352-dfa9-4c06-b070-91f526e17f79/65961154-aacc-4c6e-a87c-145c0b5ac55d.htseq.counts.gz	3204793329ed45846bdfb05ce17919eb	243617	validated
e56bd032-5b7b-418a-9c78-3ea9dc41be12	e56bd032-5b7b-418a-9c78-3ea9dc41be12/d2d69589-3744-4394-829a-ec8d2843d004.htseq.counts.gz	3bffc49790388292ec831b888af0a1ee	249259	validated
e591901c-2d45-4485-8c15-25786b403453	e591901c-2d45-4485-8c15-25786b403453/418eab89-5e78-4be3-ba93-c9dc2a7d1c68.htseq.counts.gz	3e096a07fd0000f64fde62cbd0488e23	252146	validated
e619dd2e-aeb2-4911-b87a-93aea2ea3439	e619dd2e-aeb2-4911-b87a-93aea2ea3439/10a0aa68-3dda-4fe7-8fe8-57d42208fd3b.htseq.counts.gz	eb2ab2170da21d2d815405dda43081bd	248237	validated
e6be6d3c-3562-4094-a410-5200120b2bbd	e6be6d3c-3562-4094-a410-5200120b2bbd/b70633b5-ea04-42bb-ac9c-9a8e5dd1cdcd.htseq.counts.gz	865022817eb7f5e8d40e7b123507c60c	245341	validated
e73c7c2f-f1c9-4380-adfe-fe5008fe27b9	e73c7c2f-f1c9-4380-adfe-fe5008fe27b9/e21157c9-e81c-4a5c-8e62-dffb9e51402f.htseq.counts.gz	7fca1b2d5b6899336f0e7d838f6e535b	243900	validated
e7474b4c-a1d0-4821-8f29-c391b276a045	e7474b4c-a1d0-4821-8f29-c391b276a045/38653f5f-fd47-477a-a2ff-6d7dfdcda9d6.htseq.counts.gz	cd4dcac7e76c5bf0dbb4f4d3776a2d25	240456	validated
e7e7a670-aad1-45c1-ad34-2d6562a7fd3a	e7e7a670-aad1-45c1-ad34-2d6562a7fd3a/51500805-d88a-4f67-9beb-04a7228033c8.htseq.counts.gz	f37bc5df4f9ff78ac2add910aaa96f50	241362	validated
e80be44c-36d8-47b9-98c4-c93d52b4535a	e80be44c-36d8-47b9-98c4-c93d52b4535a/6a970473-23a4-4b3a-b225-5adf592fbae8.htseq.counts.gz	db4933c8984900ccb611468244cf05e7	245943	validated
e80cdddd-0af6-408e-94a0-48960716c623	e80cdddd-0af6-408e-94a0-48960716c623/74d699e7-e9f5-4bf7-a939-c32493016921.htseq.counts.gz	ae083524959d9c6575eba3a3b897e6ce	247463	validated
e89109f0-60d6-447a-a779-b445eb952b80	e89109f0-60d6-447a-a779-b445eb952b80/6702de4e-a6f0-4ffb-83e7-6f8ed97c98b4.htseq.counts.gz	7b68f1c2021a67a307a8e4a5cdb518ea	245898	validated
ea1e7cb0-91ce-4184-8b83-36749ac2e41b	ea1e7cb0-91ce-4184-8b83-36749ac2e41b/4c3fe147-3214-49de-b0ea-6b76670d1f28.htseq.counts.gz	7cb748ab19f49a13cd78d10f25c6a9e5	239876	validated
ea6699e1-ee2c-4060-906a-b6585fd73405	ea6699e1-ee2c-4060-906a-b6585fd73405/8437c884-964f-4e10-8ee8-c914d9b87e88.htseq.counts.gz	3377ab681e7f4eba05fb3762df495cff	252751	validated
eab1249a-c581-4cc3-a99a-c72b71346f75	eab1249a-c581-4cc3-a99a-c72b71346f75/516bc7d9-0764-4d31-8134-4d6a0f3983cc.htseq.counts.gz	bf865fb5e0fbd361e10b2231399f2140	252732	validated
eaef2218-f134-41d3-abae-60e20faba863	eaef2218-f134-41d3-abae-60e20faba863/86769aff-fbef-40f2-9485-63454be3bad6.htseq.counts.gz	1edb32618470f652043f7fce553e19e4	249636	validated
eaf0dbd1-3c6e-4bee-9fac-0263ab571963	eaf0dbd1-3c6e-4bee-9fac-0263ab571963/885748d9-5913-4b02-af45-ec5093fbab46.htseq.counts.gz	b9459d11c73c4026169ab0a7b595ea5e	245837	validated
ec1e3e8e-270d-48d9-9ef4-c11f6ad769d6	ec1e3e8e-270d-48d9-9ef4-c11f6ad769d6/98ac488f-bf05-4175-b9f2-b33cb46665e3.htseq.counts.gz	b5987bc98024849508752406d5c0bd1c	249725	validated
ec2b0c9f-e261-411a-9451-56f2a9bc454f	ec2b0c9f-e261-411a-9451-56f2a9bc454f/22000795-c497-4639-ac4d-689ed2589d5e.htseq.counts.gz	6c9c7d808367fa4c1df71c10807b48f6	254825	validated
ecbe8846-24fa-4347-9640-0e0ca39d7fef	ecbe8846-24fa-4347-9640-0e0ca39d7fef/f40d273f-5343-4e57-995b-6adcfdc7c7d3.htseq.counts.gz	31730c0e278a5f1a4840590d2d9be757	244910	validated
ecc6018f-ff97-478e-95e6-9208ff1bdfc8	ecc6018f-ff97-478e-95e6-9208ff1bdfc8/0548ad5b-d44e-49bf-ba58-d6ad036b272b.htseq.counts.gz	c00c4cab4447901e24e9b05985af37b6	241776	validated
edb4cee6-b9eb-4bc0-9f9d-caf2fe16116b	edb4cee6-b9eb-4bc0-9f9d-caf2fe16116b/d09dc15d-98ac-44c1-a474-a9710f87b8ae.htseq.counts.gz	54f6801aa764b69a2a783d600ecfad93	241667	validated
edbbee47-5b60-46ac-adf2-2cf217d8f69e	edbbee47-5b60-46ac-adf2-2cf217d8f69e/abb0a6a3-4a2f-4686-b9d0-41c40b94d170.htseq.counts.gz	bff69f77b14156d5bcb00f1e44620416	246256	validated
eee3f4ad-3dd7-4726-9923-e092747a6cd7	eee3f4ad-3dd7-4726-9923-e092747a6cd7/93bc97c3-4943-47e3-82ce-8517b2a65c30.htseq.counts.gz	48e544c76bfa3b83797b309d80bd2a46	244915	validated
efc37849-e025-495d-8595-663f7e575bee	efc37849-e025-495d-8595-663f7e575bee/70f03be4-71a2-4c45-9ada-c1343d2527f0.htseq.counts.gz	de5b26f0700b909df9ddaf0b758cd774	252600	validated
efc6dc93-50c9-4470-b2a9-bbcf4b33204d	efc6dc93-50c9-4470-b2a9-bbcf4b33204d/ae59fbb0-6b6f-4437-882f-060caa098deb.htseq.counts.gz	5226cbf90a7c9136f584353e466a4ada	253837	validated
f00aea62-94eb-4d65-b28b-f4bad86154c2	f00aea62-94eb-4d65-b28b-f4bad86154c2/7afccfe4-4245-4f6c-9a56-b1ded4af45a3.htseq.counts.gz	2ab09d4586128eee42e74dc3a201860e	245677	validated
f01b8e67-352c-4a0b-8c5d-cafbe3938d5a	f01b8e67-352c-4a0b-8c5d-cafbe3938d5a/a8187969-0610-479a-8d12-2c8e61c07a80.htseq.counts.gz	898315c96d9371477736530db7bd6b28	255867	validated
f0516a16-9029-4683-a75b-e93872283c2c	f0516a16-9029-4683-a75b-e93872283c2c/e5b7fd98-9b6f-4bbe-b8dc-c92de129a86c.htseq.counts.gz	337cd405cecde298c78f369351d10344	244315	validated
f068b5b5-abca-45eb-9a2d-27ddd7781cd7	f068b5b5-abca-45eb-9a2d-27ddd7781cd7/9882f530-c5b1-4306-ac6e-aafe915ac56f.htseq.counts.gz	ad314ca04e55b2f6c3b289e42961821a	250587	validated
f08f6d1c-a80e-4170-b062-2f527765b08f	f08f6d1c-a80e-4170-b062-2f527765b08f/78bab4b6-28ea-4933-b488-295f8ff3ce58.htseq.counts.gz	8ec61cb93a1eb21f4afb112896513ad9	246202	validated
f1793ed0-b101-4254-8693-2575ef464dd2	f1793ed0-b101-4254-8693-2575ef464dd2/61c5c0b5-c38b-489d-b0dd-3b42725f29b1.htseq.counts.gz	246aecf319fb5dc37367da666610eed1	249346	validated
f2705d21-5d18-4614-b63d-2fcb6d743a0e	f2705d21-5d18-4614-b63d-2fcb6d743a0e/bd4fc579-105e-41c4-afe4-fd676f55977e.htseq.counts.gz	2230ddc4d98369be9eb9334a488d74fe	252409	validated
f2b37f38-4902-46c7-bfc5-d82b180c0de8	f2b37f38-4902-46c7-bfc5-d82b180c0de8/41b4a929-42ae-411a-9578-a3e7ae35e338.htseq.counts.gz	1383ccd44540f118e07895c9e45e52b6	248887	validated
f39f38c9-682e-4531-9cf7-fed2d826ff99	f39f38c9-682e-4531-9cf7-fed2d826ff99/6e787323-b1b0-40fc-879b-d8fec6b6ce59.htseq.counts.gz	af27d71d3d36cba52b5f2ee3dd290736	252277	validated
f3c7d513-62bc-4710-a675-3f8cd3c9349c	f3c7d513-62bc-4710-a675-3f8cd3c9349c/737ad078-c85c-4359-b548-283146bc3046.htseq.counts.gz	80e8f53ec2bae457df8384360d56a7a7	248213	validated
f3d9e05d-e841-4427-98cd-bfbde95031b6	f3d9e05d-e841-4427-98cd-bfbde95031b6/0c94149a-f877-4be6-a5a5-1f78c2e5255a.htseq.counts.gz	4136de8003a6eba2358f1b74b065011d	241742	validated
f40eb4ab-33cc-452a-bd50-bfe8d294117f	f40eb4ab-33cc-452a-bd50-bfe8d294117f/a63f03fe-8d15-426d-b41f-88d30aebe774.htseq.counts.gz	25fdf69a27ea97831102add2a43cdabf	245551	validated
f44b8188-3409-47e6-b8f5-564d398b85b8	f44b8188-3409-47e6-b8f5-564d398b85b8/e99d5a8f-e0ba-4c12-a715-404be2c30113.htseq.counts.gz	437c4ac25158d0ea2dcc8f7fdd8790ee	252330	validated
f45e8c1e-eb45-4590-b057-c53d752d16e5	f45e8c1e-eb45-4590-b057-c53d752d16e5/19229bc0-4bc2-44e8-a961-bd1eefe354de.htseq.counts.gz	590f4aef435bfc1068127104e7a14315	247665	validated
f4f80a02-9e14-4014-b334-88f8c50baa0d	f4f80a02-9e14-4014-b334-88f8c50baa0d/f6533844-15b4-4f2f-bc6a-6d1658c54406.htseq.counts.gz	b492f975562c986094ce21d5e787bf68	250929	validated
f52a5c6c-16fb-4274-b69a-5642d13277eb	f52a5c6c-16fb-4274-b69a-5642d13277eb/db50e76b-141a-44c3-b595-f709a22070da.htseq.counts.gz	5a732e87dbb445c321891fc96796c0e0	235579	validated
f5908823-0340-4e7e-b35a-53ebac121df4	f5908823-0340-4e7e-b35a-53ebac121df4/fee74585-07a7-4901-90d3-a1abae2e7382.htseq.counts.gz	efbaa1db45d0e3b01e61884dfa894a2b	249814	validated
f5aa19cd-8f1f-4165-8b04-e803e3308a44	f5aa19cd-8f1f-4165-8b04-e803e3308a44/3b8d3271-6803-4f67-ae0f-2c0f26fce27a.htseq.counts.gz	6f86d56b2251e3023b565aa24e26fa9f	247458	validated
f5f18baf-803d-4434-a973-a327c302b771	f5f18baf-803d-4434-a973-a327c302b771/ff1d5ef6-0f9d-408c-9feb-b03380c8ab9c.htseq.counts.gz	b1ab8a23085d08d6e6338f79428fff60	244706	validated
f64628b1-8f2f-4918-ab03-439a7f41dfe2	f64628b1-8f2f-4918-ab03-439a7f41dfe2/d19908e6-b664-4b4f-95ab-a00bd5106a3b.htseq.counts.gz	470a6639fce299f93f1a3bdeca5be512	244620	validated
f64e4478-85da-4082-8be9-7e1171142d46	f64e4478-85da-4082-8be9-7e1171142d46/8adf8d6d-df8f-4bdb-8999-a25b9d9dea39.htseq.counts.gz	e7ea04448828210dbd69ef676bd10d95	246042	validated
f7b1dcfd-1cb8-4e03-8c23-cab7beb38888	f7b1dcfd-1cb8-4e03-8c23-cab7beb38888/bdc49eae-31d4-425b-b7d1-49f1cf14df44.htseq.counts.gz	964b077ba80fc560144f0885de5142fc	246447	validated
f7b55c2c-998e-4974-8423-1abbb09331c0	f7b55c2c-998e-4974-8423-1abbb09331c0/7367d5b5-af64-42ca-b67b-d54796e8f980.htseq.counts.gz	e3cd42970523ac6e67a9ff1df25c37a0	247579	validated
f7e1ef02-01b8-4d01-9f57-0a36c430603b	f7e1ef02-01b8-4d01-9f57-0a36c430603b/d06425f6-4ae5-4225-9ec3-0aa196c7885b.htseq.counts.gz	27f8c5775ce09ebb824fbbdf30618da4	247028	validated
f8985d0b-d352-49b9-9bb5-6c0b58e4d2e3	f8985d0b-d352-49b9-9bb5-6c0b58e4d2e3/3b650844-9475-45c2-932d-6804ab8ea2ec.htseq.counts.gz	e924a4d425c1dd8368db4d20cc7b99cc	242334	validated
f9a762b8-e8b0-4030-9879-c38759982d49	f9a762b8-e8b0-4030-9879-c38759982d49/d6ea3f1d-9186-40c4-a51e-4d94d07ea663.htseq.counts.gz	a6b372ffc09114f1c4ae8e330a453af2	245863	validated
f9b297d3-c3ad-4e1a-ba2d-b0f62aeba018	f9b297d3-c3ad-4e1a-ba2d-b0f62aeba018/3ea4007b-d856-4b61-b5fd-b0df8a76674b.htseq.counts.gz	bf83bf4f90ff453915143d6cba416e2c	255653	validated
f9fd413c-19a8-4555-bd42-a4fadf47c702	f9fd413c-19a8-4555-bd42-a4fadf47c702/95bb05e3-2995-4cef-be79-060b0cc841ac.htseq.counts.gz	f84679549917c30e25311a01e47a4811	251922	validated
fa22b57c-6ac2-4a90-b96b-7b0beac0287f	fa22b57c-6ac2-4a90-b96b-7b0beac0287f/0e114891-8315-49a0-92a6-171f233f7638.htseq.counts.gz	a868519e44f1d7be0d8613f5f3093d5f	254844	validated
fcb2429c-c2d4-4d36-973e-d111f3994ae0	fcb2429c-c2d4-4d36-973e-d111f3994ae0/961f2c3c-1914-4b25-99ad-2eafaad4ab43.htseq.counts.gz	3b246c056ab155edb63183ae3227f22c	243472	validated
fd2daf3c-8027-4df9-adeb-3ffb768c08fd	fd2daf3c-8027-4df9-adeb-3ffb768c08fd/bc0241d5-d781-4877-9366-d0fab0393638.htseq.counts.gz	23566adaaeb042f9a05c77c1d0e62975	245294	validated
fd75b433-530f-4e41-bb39-29e7430316f6	fd75b433-530f-4e41-bb39-29e7430316f6/ee5cf540-f7c4-4cbb-89f6-41bf2583981b.htseq.counts.gz	191e215f2f8feaca4ac158f211ab1615	243333	validated
fd79c620-4833-4b22-8af5-34943df1e48b	fd79c620-4833-4b22-8af5-34943df1e48b/3ca95132-54ef-4aa3-8cde-5137f7fb2f51.htseq.counts.gz	ce8c1e5e11d25b5fdbb47b90823b1d9a	242494	validated
fda1235b-b703-430b-adc1-66d171a7447c	fda1235b-b703-430b-adc1-66d171a7447c/04e04502-153b-4d9f-b9d5-d3c93e707938.htseq.counts.gz	514db06c82fbabfd5b7e3a191c3ef06e	245278	validated
fdddaf20-0fc4-4c11-be69-4bb95774c4d6	fdddaf20-0fc4-4c11-be69-4bb95774c4d6/18413883-6df2-43bc-bbe3-79ad68247940.htseq.counts.gz	c0c35fad8839dbe8aaab0d3dec4c564e	243897	validated
fe718908-1673-4aa0-8dfa-dd35d476d23d	fe718908-1673-4aa0-8dfa-dd35d476d23d/7a54b4d7-c87d-4f53-92e0-90c317f3e225.htseq.counts.gz	6a75cf0f3562dcbaaa0c10abdc5d20c6	247082	validated
ff0072c6-2a20-41c5-a7a2-63eaa7d17899	ff0072c6-2a20-41c5-a7a2-63eaa7d17899/bfb6877d-175e-4861-9554-8a4d052cc30a.htseq.counts.gz	33d80807d7b922f9aa33e28efd94a915	243711	validated
ff8dc5c0-9703-4a6c-9263-0075914ea9f9	ff8dc5c0-9703-4a6c-9263-0075914ea9f9/28de6e16-4391-4f06-89c8-f5bc7cdb8184.htseq.counts.gz	5f9b90d61cc8dba3c53721a3c370fcf7	247489	validated
ff9df0ea-610d-4478-b401-63876bb9a97a	ff9df0ea-610d-4478-b401-63876bb9a97a/f0910dd0-5170-4222-a5ea-bfcc93ed1766.htseq.counts.gz	3c249614e5ff11fa4f38a81e31ed102d	256707	validated
ffaa88c8-687f-4af1-833c-4ab619815cfc	ffaa88c8-687f-4af1-833c-4ab619815cfc/13bcca7a-0ef9-436f-82c4-01abf32f510e.htseq.counts.gz	de31f84d3941432806f5f8d491e9a413	242763	validated
ffd421dd-0d99-4284-b347-9e96a55678f4	ffd421dd-0d99-4284-b347-9e96a55678f4/4b9c4397-d2c4-45e4-abed-842392ab40f9.htseq.counts.gz	1c9fa33db1a33c6252ebcc1dba8bcb6d	252107	validated
\N	12bfd0f8-a97b-44c1-8a9e-b5fd9a023514/annotations.txt	50198f64d3a0e251c61410b776506cfc	343	\N
\N	17b24743-8fc7-4ef1-8bcf-837b77610660/annotations.txt	1878e1ce0cc555a54b1cade5444583d0	315	\N
\N	18ab2b5d-819c-46e9-8163-5007a7e03d2d/annotations.txt	563545ffd6f309b47c33282ed7573d70	658	\N
\N	276cbf7b-d7a4-4001-9373-b53107cf6549/annotations.txt	ae1d0f858ced132c8b7b1be76b2c0225	320	\N
\N	29d88f67-a903-4118-9729-6eef834c3567/annotations.txt	1faec9c252a4a277a9c499eaa19cc82e	307	\N
\N	2c378864-d10d-40bc-b704-9e5cc689b4be/annotations.txt	8c6811aa234705a71bb87cef79c14bb5	320	\N
\N	2d72b48f-338f-49ab-b10d-c290163b57ea/annotations.txt	29f26bad52a1c339fa8be6d7f846d24e	260	\N
\N	2d83f730-014e-42bd-9001-d7dc866aacf2/annotations.txt	1fddee5f9ff0b022fa40a9e14444ef09	347	\N
\N	2e425635-ab9d-4d2b-a53d-c0ede9e1f770/annotations.txt	9d53958289f4954f39528573609d4492	238	\N
\N	2ef3833c-cdb1-47c0-bb51-2634a773cc86/annotations.txt	256fbe8a18eef9b22ae4487ea289bc4a	320	\N
\N	30b0bf70-a690-4d17-968a-0f516492c66f/annotations.txt	b3b83c457673f17028f09a14ca00a16d	488	\N
\N	3cfae78f-ff70-42b0-b0b0-28df7e7ad069/annotations.txt	b3d4e51f36d57ec4dd999e8d21457751	260	\N
\N	40b9c879-9f39-4e0a-b5cc-b435e8a4130b/annotations.txt	e9abf56bca1ace86f0e77c98c4af5528	330	\N
\N	62946d27-e6de-415a-b1c1-175498c2cf64/annotations.txt	e7da4ad1ea53aca60114a35647b05b9f	319	\N
\N	6a2b7ca1-7ab5-454d-8e39-66b292e82c52/annotations.txt	9942b1f769ea3c664548a7848c941d48	319	\N
\N	76c5ac01-5ce2-4370-9e2e-ba522d2ef752/annotations.txt	f9cf4afbd39c3e84be4feb875b72e636	320	\N
\N	780ed1c7-4f99-4b76-82dd-5d8041159375/annotations.txt	9269c3ffa379e60d643dc2f79211441f	441	\N
\N	781691d0-809f-4d95-b7a7-1f75ff6aed1a/annotations.txt	640c946008bd6c7838784b304f1d1c92	434	\N
\N	96619cf3-23f6-4011-8328-101e65d410d7/annotations.txt	f5693d222e4343491eec73f1fdae5d26	320	\N
\N	9813923c-9d24-4f23-8282-24c54224f22d/annotations.txt	256fbe8a18eef9b22ae4487ea289bc4a	320	\N
\N	a44e99c8-99ab-4049-a4c8-636001ee78ce/annotations.txt	81022780590aeec761c377806716ee6c	646	\N
\N	adf41362-3f20-4999-aa5d-86707f41e4ea/annotations.txt	8bd282db67b62557474938b5855fb538	335	\N
\N	ba11ebcf-4251-459b-b276-06ebcc99e6df/annotations.txt	cd6c4ce609b99915ba66f41b9dcb8f52	254	\N
\N	c26ecfcf-05d1-400e-a710-724cb000b2f3/annotations.txt	14463ce3d581ac1673345190a0cb3740	320	\N
\N	d002e4cf-08ff-4b80-8a9a-414fc2627014/annotations.txt	8a73c9f5912e1357e237139f26bf7de2	320	\N
\N	d1628533-b61c-41d3-918e-f96d3d5e29da/annotations.txt	5fb22dc54da5af6f5409c2ca144737b2	488	\N
\N	d24cc59a-1927-4e5e-92fc-edd1e61f91f5/annotations.txt	12e8cc4160b5a71d007bffb0315724f1	320	\N
\N	d38ac171-5938-4117-a60e-35ccdd973761/annotations.txt	fd1a434f1ec5bd50f00c168402a1c5b6	662	\N
\N	e1aea9c7-4418-44f5-bcb9-fe244bcdacbe/annotations.txt	f58534518e4442bc2a76e99cf54557c8	349	\N
\N	ea6699e1-ee2c-4060-906a-b6585fd73405/annotations.txt	e0fc45fc396681268a2a1afeda979c5c	345	\N
\N	eaef2218-f134-41d3-abae-60e20faba863/annotations.txt	931043ac1240a3d7ff69725e1da8d948	313	\N
\N	f00aea62-94eb-4d65-b28b-f4bad86154c2/annotations.txt	6de1ba0f256b03330281cccd0aed021e	349	\N
\N	f08f6d1c-a80e-4170-b062-2f527765b08f/annotations.txt	69a369a5a1d20291d4e2a86dfdc1ef33	336	\N
\N	f64628b1-8f2f-4918-ab03-439a7f41dfe2/annotations.txt	02d3778492f31bcd6b56706389d1415a	518	\N
